# Supplementary material for: p63 exerts spatio-temporal control of palatal epithelial cell fate to prevent cleft palate
Source: PLoS Genet. 2017 Jun 12;13(6):e1006828. doi: 10.1371/journal.pgen.1006828 (PMC5484519; doi:10.1371/journal.pgen.1006828)
Supplement: S2 Table — (XLS) [file pgen.1006828.s014.xls]

## Sheet: p63 loss E14 palate
Transcript ID	gene_assignment	Gene Symbol	RefSeq	wild type #1	wild type #2	wild type #3	p63 null #1	p63 null #2	p63 null #3	Mean of WT	Mean of p63 null	Fold-Change(Mut vs. WT)	p value	q value
6838655	NM_027011 // Krt5 // keratin 5 // 15 F2|15 58.79 cM // 110308 /// NM_008476 // K	Krt5	NM_027011	569.74	604.966	686.454	52.8444	57.969	51.8259	618.5	54.1478	-11.4224	3.85137e-12	6.45068e-08
6863755	NM_007882 // Dsc3 // desmocollin 3 // 18 A2|18 7.0 cM // 13507 /// ENSMUST000001	Dsc3	NM_007882	262.227	254.332	273.211	60.7166	59.4894	61.5864	263.142	60.5914	-4.3429	1.40895e-11	1.18123e-07
6988571	NM_023655 // Trim29 // tripartite motif-containing 29 // 9 A5.1 // 72169 /// ENS	Trim29	NM_023655	431.268	433.263	453.061	53.6137	54.569	50.9563	439.089	53.0242	-8.2809	6.39251e-11	3.56881e-07
6873516	NM_007732 // Col17a1 // collagen, type XVII, alpha 1 // 19 D1|19 49.0 cM // 1282	Col17a1	NM_007732	189.707	201.61	184.089	47.2021	54.294	43.5578	191.665	48.1499	-3.98059	1.27741e-10	5.3616e-07
6752132	NM_009257 // Serpinb5 // serine (or cysteine) peptidase inhibitor, clade B, memb	Serpinb5	NM_009257	113.488	119.018	119.677	21.5596	19.2516	19.6538	117.361	20.1303	-5.83008	2.67384e-10	8.94717e-07
6891125	NM_198029 // Fermt1 // fermitin family homolog 1 (Drosophila) // 2 F2 // 241639	Fermt1	NM_198029	146.788	206.359	181.702	30.7966	33.3524	32.6828	176.559	32.259	-5.47319	1.93629e-09	5.41745e-06
6832276	NM_172610 // Mpped1 // metallophosphoesterase domain containing 1 // 15 E2|15 54	Mpped1	NM_172610	180.458	179.264	172.626	80.9192	80.7741	85.4299	177.416	82.3462	-2.1545	6.8646e-09	1.64199e-05
6845444	NM_021301 // Slc15a2 // solute carrier family 15 (H+/peptide transporter), membe	Slc15a2	NM_021301	69.6673	62.3112	72.8961	194.413	163.461	173.857	68.1447	176.785	2.59424	9.96328e-09	2.086e-05
6762448	NM_019645 // Pkp1 // plakophilin 1 // 1 E4 // 18772 /// ENSMUST00000027667 // Pk	Pkp1	NM_019645	168.263	173.351	191.744	64.224	83.0041	62.0277	177.506	69.1501	-2.56696	8.62966e-08	0.000160662
6901380	NM_010703 // Lef1 // lymphoid enhancer binding factor 1 // 3 G3|3 61.6 cM // 168	Lef1	NM_010703	291.421	210.531	222.685	77.438	85.0854	87.7137	239.062	83.2963	-2.87002	1.08588e-07	0.000173643
6789407	NM_007440 // Alox12 // arachidonate 12-lipoxygenase // 11 B3|11 40.0 cM // 11684	Alox12	NM_007440	62.4193	55.4744	64.5238	145.435	182.603	138.746	60.6796	154.454	2.5454	1.13506e-07	0.000173643
6791408	NM_016958 // Krt14 // keratin 14 // 11 D|11 58.6 cM // 16664 /// NM_010663 // Kr	Krt14	NM_016958	438.821	381.08	378.254	104.624	129.257	119.644	398.44	117.398	-3.39394	2.26436e-07	0.000315552
6882730	NM_008489 // Lbp // lipopolysaccharide binding protein // 2 H1|2 83.0 cM // 1680	Lbp	NM_008489	81.8091	77.9853	88.1391	194.232	162.175	163.533	82.5393	172.704	2.0924	2.56876e-07	0.000331234
6966887	NM_028021 // Myh14 // myosin, heavy polypeptide 14 // 7 B2 // 71960 /// ENSMUST0	Myh14	NM_028021	63.8905	67.6487	69.5776	128.974	118.649	122.197	66.9968	123.199	1.83889	4.05554e-07	0.000481427
6950394	NM_181444 // Gprc5a // G protein-coupled receptor, family C, group 5, member A /	Gprc5a	NM_181444	52.1484	53.4001	63.4197	112.732	98.957	109.024	56.1051	106.743	1.90256	4.31076e-07	0.000481427
6785183	NM_001005608 // Itgb4 // integrin beta 4 // 11 E2|11 76.0 cM // 192897 /// NM_13	Itgb4	NM_001005608	197.343	178.657	182.381	97.9022	94.9035	90.722	185.955	94.4632	-1.96854	5.29668e-07	0.000555009
6783330	NM_172448 // Rnf43 // ring finger protein 43 // 11 C // 207742 /// ENSMUST000000	Rnf43	NM_172448	123.309	113.191	109.45	58.0482	61.8156	56.335	115.171	58.6887	-1.9624	6.35911e-07	0.000626834
6957051	NM_011401 // Slc2a3 // solute carrier family 2 (facilitated glucose transporter)	Slc2a3	NM_011401	177.283	159.682	156.767	346.171	294.65	398.294	164.333	343.77	2.0919	8.16656e-07	0.000708809
6756478	NM_008484 // Lamb3 // laminin, beta 3 // 1 H2-H6|1 104.0 cM // 16780 /// ENSMUST	Lamb3	NM_008484	72.3133	68.5265	81.0011	35.965	40.8417	37.5026	73.7658	38.0494	-1.93868	8.57586e-07	0.000708809
6824932	NM_008125 // Gjb2 // gap junction protein, beta 2 // 14 D1-E1|14 21.0 cM // 1461	Gjb2	NM_008125	212.088	201.206	205.363	57.0553	55.0107	47.2856	206.17	52.9449	-3.89405	8.80632e-07	0.000708809
6753110	NM_028778 // Nuak2 // NUAK family, SNF1-like kinase, 2 // 1 E4 // 74137 /// ENSM	Nuak2	NM_028778	37.3128	41.7557	44.068	76.9452	74.8095	81.1624	40.948	77.5944	1.89495	9.14133e-07	0.000708809
6816226	NM_008046 // Fst // follistatin // 13 D2.2 // 14313 /// ENSMUST00000022287 // Fs	Fst	NM_008046	284.387	206.784	228.753	87.4539	90.3185	99.6495	237.829	92.3302	-2.57585	9.45549e-07	0.000708809
6840766	NM_134109 // Ildr1 // immunoglobulin-like domain containing receptor 1 // 16 B3	Ildr1	NM_134109	57.8787	60.8038	65.9043	174.563	125.238	135.411	61.4406	143.587	2.337	9.72609e-07	0.000708809
6980938	NM_007511 // Atp7b // ATPase, Cu++ transporting, beta polypeptide // 8 A2|8 10.0	Atp7b	NM_007511	49.0949	59.0834	52.8474	97.4311	97.5987	98.0822	53.519	97.7036	1.82559	1.16309e-06	0.000809825
6792887	NM_178763 // Zfp750 // zinc finger protein 750 // 11 E2 // 319530 /// ENSMUST000	Zfp750	NM_178763	76.737	84.5786	81.9283	34.3717	41.492	34.3472	81.0152	36.5893	-2.21418	1.35909e-06	0.000911472
6916615	NM_008958 // Ptch2 // patched homolog 2 // 4 C-D|4 56.5 cM // 19207 /// ENSMUST0	Ptch2	NM_008958	238.184	253.967	223.306	96.1583	108.822	125.42	238.157	109.486	-2.17524	1.49316e-06	0.00096019
6833382	NM_010664 // Krt18 // keratin 18 // 15 F3|15 58.86 cM // 16668 /// ENSMUST000000	Krt18	NM_010664	132.916	120.324	154.11	421.34	286.309	357.252	135.079	350.602	2.59554	2.29875e-06	0.00142728
6882437	NM_011126 // Plunc // palate, lung, and nasal epithelium associated // 2 H1 // 1	Plunc	NM_011126	28.6951	22.6816	44.0445	391.167	242.867	116.141	30.6049	222.623	7.2741	2.6514e-06	0.00158574
6806435	NM_023887 // Gcnt2 // glucosaminyl (N-acetyl) transferase 2, I-branching enzyme	Gcnt2	NM_023887	39.8454	42.424	46.4334	81.1731	69.4301	72.7507	42.8161	74.2902	1.73511	3.31021e-06	0.00183224
6815539	NM_008756 // Ocln // occludin // 13 D1|13 55.9 cM // 18260 /// ENSMUST0000006975	Ocln	NM_008756	52.3127	55.6627	50.7889	96.7936	94.062	109.741	52.8826	99.9712	1.89044	3.34273e-06	0.00183224
6883105	NM_026323 // Wfdc2 // WAP four-disulfide core domain 2 // 2 H3 // 67701 /// ENSM	Wfdc2	NM_026323	60.8122	50.2036	55.6697	221.526	151.726	131.02	55.3922	163.91	2.95909	3.3895e-06	0.00183224
6892964	NM_011125 // Pltp // phospholipid transfer protein // 2 H3|2 93.0 cM // 18830 //	Pltp	NM_011125	431.211	357.996	349.886	208.857	213.3	222.87	378.005	214.93	-1.75874	4.64021e-06	0.00242947
6766301	NM_022032 // Perp // PERP, TP53 apoptosis effector // 10 A2 // 64058 /// ENSMUST	Perp	NM_022032	828.788	789.519	768.808	292.224	208.482	227.569	795.319	240.233	-3.31062	5.02765e-06	0.00255387
6859284	NM_030596 // Dsg3 // desmoglein 3 // 18 A2|18 7.04 cM // 13512 /// ENSMUST000000	Dsg3	NM_030596	37.3066	44.0882	44.7492	19.223	22.4979	19.4267	41.9082	20.3293	-2.06147	5.52086e-06	0.00272022
6803917	NM_010588 // Jag2 // jagged 2 // 12 F1|12 57.9 cM // 16450 /// ENSMUST0000007582	Jag2	NM_010588	180.327	142.015	141.729	84.0264	80.009	82.1683	153.679	82.0511	-1.87297	7.0958e-06	0.00339887
6861868	NM_201362 // Ccdc68 // coiled-coil domain containing 68 // 18 E2 // 381175 /// E	Ccdc68	NM_201362	35.5119	38.8839	39.1492	82.1558	85.0005	73.0281	37.8114	79.8943	2.11297	7.51702e-06	0.00349993
6873187	NM_145123 // Crtac1 // cartilage acidic protein 1 // 19 C3 // 72832 /// NM_00114	Crtac1	NM_145123	61.7026	67.3595	55.2285	33.6161	34.5006	34.4189	61.2289	34.1762	-1.79156	9.07845e-06	0.00409175
6934890	NM_009902 // Cldn3 // claudin 3 // 5 G2|5 75.0 cM // 12739 /// ENSMUST0000009424	Cldn3	NM_009902	58.7676	53.8614	53.9743	107.027	86.1131	107.833	55.4882	99.7939	1.79848	9.27662e-06	0.00409175
6840223	NM_001127259 // Trp63 // transformation related protein 63 // 16 B1|16 19.3 cM /	Trp63	NM_001127259	350.714	307.777	272.362	176.656	182.975	178.399	308.633	179.323	-1.72111	1.08431e-05	0.00463985
6992378	NM_007738 // Col7a1 // collagen, type VII, alpha 1 // 9 F2|9 61.0 cM // 12836 //	Col7a1	NM_007738	78.995	97.6427	99.4728	49.8085	56.6809	50.0858	91.5482	52.0978	-1.75723	1.1525e-05	0.00481706
6854265	NM_020293 // Cldn9 // claudin 9 // 17 A3.3 // 56863 /// ENSMUST00000085989 // Cl	Cldn9	NM_020293	17.1854	19.8445	19.2282	27.6355	28.2616	29.6847	18.7174	28.5144	1.52342	1.29563e-05	0.00522596
6908775	NM_145394 // Slc44a3 // solute carrier family 44, member 3 // 3 G1 // 213603 ///	Slc44a3	NM_145394	37.4481	33.034	36.6764	70.7231	60.4328	56.086	35.6663	62.1197	1.74169	1.31053e-05	0.00522596
6949092	NM_145826 // Il17re // interleukin 17 receptor E // 6 E3 // 57890 /// NM_0010340	Il17re	NM_145826	54.3026	61.0822	57.3865	91.3277	100.512	92.2982	57.5239	94.625	1.64496	1.68405e-05	0.00647352
6802745	NM_175367 // Ston2 // stonin 2 // 12 D3 // 108800 /// ENSMUST00000052969 // Ston	Ston2	NM_175367	165.506	150.726	147.514	94.8299	105.401	102.114	154.387	100.683	-1.53339	1.70315e-05	0.00647352
6980119	NM_207203 // BC068157 // cDNA sequence BC068157 // 8 A1.1 // 73072 /// ENSMUST00	BC068157	NM_207203	82.2395	71.9578	57.2467	147.525	130.86	138.119	69.7113	138.668	1.98918	2.15697e-05	0.0080424
6849766	NM_009593 // Abcg1 // ATP-binding cassette, sub-family G (WHITE), member 1 // --	Abcg1	NM_009593	89.2883	77.6191	72.579	126.303	121.455	139.092	79.5285	128.739	1.61877	2.2208e-05	0.00808611
6978932	NM_008217 // Has3 // hyaluronan synthase 3 // 8 D3|8 53.3 cM // 15118 /// NM_145	Has3	NM_008217	46.9047	42.8769	64.4193	22.2484	25.5523	25.0452	50.6002	24.2373	-2.0877	2.71369e-05	0.00966086
6839681	NM_026163 // Pkp2 // plakophilin 2 // 16 B1 // 67451 /// ENSMUST00000039408 // P	Pkp2	NM_026163	38.4894	50.0476	43.256	73.0869	68.9711	80.1355	43.6775	73.9224	1.69247	3.06472e-05	0.0106813
6970484	NM_173739 // Galntl4 // UDP-N-acetyl-alpha-D-galactosamine:polypeptide N-acetylg	Galntl4	NM_173739	80.8021	83.9792	92.4967	48.5251	43.8547	48.1706	85.6196	46.8008	-1.82944	3.74413e-05	0.0125662
6860411	NM_001146299 // Sh3rf2 // SH3 domain containing ring finger 2 // 18 B3 // 269016	Sh3rf2	NM_001146299	151.294	135.256	126.181	85.6838	86.5733	82.8431	137.191	85.0182	-1.61366	3.75471e-05	0.0125662
6888830	NM_172670 // Gyltl1b // glycosyltransferase-like 1B // 2 E1 // 228366 /// ENSMUS	Gyltl1b	NM_172670	127.054	109.233	127.343	76.3915	73.3701	82.8167	120.904	77.4273	-1.56152	4.19767e-05	0.0137982
6909792	NM_011932 // Dapp1 // dual adaptor for phosphotyrosine and 3-phosphoinositides 1	Dapp1	NM_011932	147.12	130.806	171.927	283.621	284.296	259.826	149.009	275.674	1.85005	4.31396e-05	0.0138466
6985900	NM_011404 // Slc7a5 // solute carrier family 7 (cationic amino acid transporter,	Slc7a5	NM_011404	445.515	375.336	416.932	271.04	291.52	283.798	411.575	281.992	-1.45953	4.37696e-05	0.0138466
6782087	NM_016887 // Cldn7 // claudin 7 // 11 B4 // 53624 /// ENSMUST00000108597 // Cldn	Cldn7	NM_016887	65.6749	75.8954	70.3389	105.147	106.996	106.39	70.5131	106.175	1.50575	5.25131e-05	0.0162896
6934562	NM_175284 // Fzd10 // frizzled homolog 10 (Drosophila) // 5 G1.3 // 93897 /// EN	Fzd10	NM_175284	76.0934	75.0765	73.3879	45.3355	50.3636	48.0685	74.8443	47.8783	-1.56322	5.89994e-05	0.0179736
7015831	NM_172778 // Maob // monoamine oxidase B // X A1.2|X 5.2 cM // 109731 /// ENSMUS	Maob	NM_172778	110.862	104.415	113.439	77.5938	74.9938	65.623	109.505	72.5498	-1.50938	6.01214e-05	0.0179817
6812603	NM_011547 // Tcfap2a // transcription factor AP-2, alpha // 13 A5-B1|13 25.0 cM	Tcfap2a	NM_011547	146.809	126.716	122.553	92.0267	76.1515	74.247	131.614	80.431	-1.63636	7.12555e-05	0.0209584
6838682	NM_008473 // Krt1 // keratin 1 // 15 F3|15 58.81 cM // 16678 /// ENSMUST00000023	Krt1	NM_008473	64.6474	50.3615	54.4545	35.589	37.9708	31.6361	56.1771	34.9662	-1.60661	8.01418e-05	0.0229174
7009748	NM_177914 // Dgkk // diacylglycerol kinase kappa // X A1.1 // 331374 /// ENSMUST	Dgkk	NM_177914	37.9608	39.7568	37.3465	65.3067	61.381	53.9776	38.3411	60.0345	1.5658	8.07239e-05	0.0229174
6791410	NM_010663 // Krt17 // keratin 17 // 11 D|11 58.7 cM // 16667 /// ENSMUST00000080	Krt17	NM_010663	969.562	837.45	1189.8	583.205	646.098	538.473	988.55	587.616	-1.68231	8.91689e-05	0.0249091
6833326	NM_033073 // Krt7 // keratin 7 // 15 F2|15 58.7 cM // 110310 /// NM_010667 // Kr	Krt7	NM_033073	60.3382	64.1368	71.2585	92.3526	95.7267	97.2664	65.0898	95.0932	1.46095	0.000105715	0.029037
6791519	NM_008815 // Etv4 // ets variant gene 4 (E1A enhancer binding protein, E1AF) //	Etv4	NM_008815	52.9229	37.2681	53.6542	27.8522	28.7857	29.4199	47.3001	28.6787	-1.64931	0.000116862	0.031581
6818186	NM_013473 // Anxa8 // annexin A8 // 14 B|14 13.0 cM // 11752 /// ENSMUST00000022	Anxa8	NM_013473	48.671	51.1467	50.6356	29.7608	32.3219	27.6944	50.1396	29.8662	-1.67881	0.000119501	0.0317816
6925149	NM_029662 // Mfsd2 // major facilitator superfamily domain containing 2 // 4 D1	Mfsd2	NM_029662	67.6993	60.9029	73.7024	48.8027	48.4713	45.1946	67.2308	47.4613	-1.41655	0.000130535	0.0341737
6940333	BC055321 // BC062109 // cDNA sequence BC062109 // 5 E4 // 231503 /// ENSMUST0000	BC062109	BC055321	70.78	62.7072	63.5518	42.2729	51.1386	39.6091	65.5821	44.076	-1.48793	0.000139563	0.0354681
6808173	NM_010574 // Irx2 // Iroquois related homeobox 2 (Drosophila) // 13 C1|13 43.0 c	Irx2	NM_010574	114.834	132.164	91.7254	59.2946	71.4806	69.5395	111.659	66.5497	-1.67782	0.000139713	0.0354681
6762094	NM_010016 // Cd55 // CD55 antigen // 1 E4|1 67.6 cM // 13136 /// NM_007827 // Da	Cd55	NM_010016	134.221	141.937	145.091	347.992	234.932	225.378	140.342	264.124	1.88201	0.000166616	0.0416664
6985288	NM_028584 // Marveld3 // MARVEL (membrane-associating) domain containing 3 // 8	Marveld3	NM_028584	34.9183	43.1731	44.3496	65.2986	58.0957	59.4836	40.5868	60.881	1.50002	0.000175536	0.0432515
6971412	NM_133351 // Prss8 // protease, serine, 8 (prostasin) // 7 F3 // 76560 /// ENSMU	Prss8	NM_133351	129.031	101.241	93.8972	249.868	207.646	217.331	107.045	224.243	2.09484	0.000178648	0.0433804
6899572	NM_011281 // Rorc // RAR-related orphan receptor gamma // 3 F2 // 19885 /// ENSM	Rorc	NM_011281	68.3723	79.6587	69.5086	106.903	110.055	97.3399	72.3409	104.624	1.44626	0.00019829	0.0474621
6889273	NM_007914 // Ehf // ets homologous factor // 2 E2 // 13661 /// ENSMUST0000009047	Ehf	NM_007914	174.529	135.855	182.942	426.606	277.413	276.463	163.086	319.839	1.96115	0.000209895	0.0495323
6791405	NM_008469 // Krt15 // keratin 15 // 11 D|11 58.5 cM // 16665 /// ENSMUST00000107	Krt15	NM_008469	190.271	173.943	224.687	133.8	120.777	105.794	195.188	119.573	-1.63237	0.000216443	0.0499593
6959800	NM_017394 // Slc7a10 // solute carrier family 7 (cationic amino acid transporter	Slc7a10	NM_017394	74.904	77.0888	70.218	36.7237	53.1033	37.5619	74.0142	41.8414	-1.76892	0.000217668	0.0499593
6927203	NM_011642 // Trp73 // transformation related protein 73 // 4 E2|4 82.0 cM // 220	Trp73	NM_011642	54.0638	61.2238	61.3857	42.3629	42.8229	32.4829	58.7892	38.9141	-1.51075	0.000226777	0.0513466
6920630	NM_001012450 // Ankrd6 // ankyrin repeat domain 6 // 4 A5 // 140577 /// NM_08047	Ankrd6	NM_001012450	72.9456	72.8103	72.8123	47.9783	49.8779	47.6096	72.8557	48.4784	-1.50285	0.00024062	0.0537545
6791666	NM_152813 // Plcd3 // phospholipase C, delta 3 // 11 E1|11 63.0 cM // 72469 ///	Plcd3	NM_152813	100.094	103.056	97.8425	75.6291	76.7524	68.1995	100.308	73.4266	-1.3661	0.000247161	0.0544892
6814157	NM_175283 // Srd5a1 // steroid 5 alpha-reductase 1 // 13 C1|13 39.0 cM // 78925	Srd5a1	NM_175283	142.606	176.721	163.928	112.482	111.749	117.953	160.458	114.028	-1.40717	0.000255139	0.0555176
6916943	NM_007559 // Bmp8b // bone morphogenetic protein 8b // 4 D2.2|4 57.4 cM // 12164	Bmp8b	NM_007559	42.316	51.6444	45.3503	74.3453	71.9534	62.5336	46.2775	69.4181	1.50004	0.000270811	0.0581723
6885488	NM_008714 // Notch1 // Notch gene homolog 1 (Drosophila) // 2 A3|2 15.0 cM // 18	Notch1	NM_008714	388.368	329.385	344.092	259.764	248.86	268.153	353.08	258.805	-1.36428	0.00027573	0.0582586
6881587	NM_175467 // Sptlc3 // serine palmitoyltransferase, long chain base subunit 3 //	Sptlc3	NM_175467	32.1976	39.5559	39.2396	70.8669	52.9453	64.5041	36.8344	62.319	1.69186	0.000278167	0.0582586
6979914	NM_008430 // Kcnk1 // potassium channel, subfamily K, member 1 // 8 E2 // 16525	Kcnk1	NM_008430	104.023	99.2875	93.6995	172.747	139.261	166.733	98.9131	158.887	1.60633	0.000291828	0.0603652
6756473	NM_016851 // Irf6 // interferon regulatory factor 6 // 1 H6|1 104.0 cM // 54139	Irf6	NM_016851	272.794	276.758	294.56	199.564	185.954	200.336	281.213	195.172	-1.44086	0.000298968	0.0608731
6988592	NM_021424 // Pvrl1 // poliovirus receptor-related 1 // 9 B // 58235 /// ENSMUST0	Pvrl1	NM_021424	195.077	153.702	148.22	108.034	112.107	105.759	164.411	108.601	-1.51389	0.00030155	0.0608731
6981854	NM_030610 // Fgf20 // fibroblast growth factor 20 // 8 B1.2 // 80857 /// ENSMUST	Fgf20	NM_030610	69.7412	60.651	79.1809	33.1777	43.3671	35.9679	69.4465	37.2655	-1.86355	0.000310311	0.061896
7005505	NM_010397 // H2-T22 // histocompatibility 2, T region locus 22 // 17 B1|17 19.74	H2-T22	NM_010397	132.131	125.533	77.688	47.031	35.2209	46.1942	108.819	42.4546	-2.56319	0.000323123	0.0636933
6836341	NM_001029841 // Sla // src-like adaptor // 15 D2|15 37.5 cM // 20491 /// NM_0091	Sla	NM_001029841	35.7606	38.833	39.6456	55.0599	62.2775	54.6061	38.0422	57.2094	1.50384	0.000331113	0.0645093
6879610	NM_010125 // Elf5 // E74-like factor 5 // 2 E3 // 13711 /// NM_001145813 // Elf5	Elf5	NM_010125	99.0462	91.0193	103.875	180.722	141.988	149.556	97.8351	156.563	1.60028	0.00034538	0.0661687
6823635	NM_009785 // Cacna2d3 // calcium channel, voltage-dependent, alpha2/delta subuni	Cacna2d3	NM_009785	34.5796	38.534	40.8541	69.676	50.9059	53.5476	37.8993	57.4817	1.51669	0.000347529	0.0661687
7020626	NM_178256 // Reps2 // RALBP1 associated Eps domain containing protein 2 // X F4	Reps2	NM_178256	58.5294	58.9578	56.9727	86.9582	75.0885	79.0345	58.1469	80.2111	1.37945	0.000366198	0.0689399
6899747	NM_013549 // Hist2h2aa1 // histone cluster 2, H2aa1 // 3 F1-F2|3 45.2 cM // 1526	Hist2h2aa1	NM_013549	268.469	230.088	307.521	534.29	416.73	400.281	266.821	446.684	1.67409	0.000377627	0.0703016
6747497	NM_133220 // Sgk3 // serum/glucocorticoid regulated kinase 3 // 1 A2|1 7.5 cM //	Sgk3	NM_133220	164.115	173.684	193.724	104.513	105.616	110.497	176.752	106.844	-1.6543	0.000393888	0.072523
6993510	NM_181816 // Ccdc67 // coiled-coil domain containing 67 // 9 A2 // 234964 /// EN	Ccdc67	NM_181816	22.4335	27.5479	31.5409	53.4905	52.4329	37.5789	26.9124	47.2362	1.75518	0.000401119	0.0730516
7013502	NM_053114 // Pabpc5 // poly(A) binding protein, cytoplasmic 5 // X D // 93728 //	Pabpc5	NM_053114	39.0294	42.4161	36.7354	58.0289	50.3751	55.0839	39.3251	54.4036	1.38344	0.000417395	0.0751984
6917273	NM_025452 // Tmem54 // transmembrane protein 54 // 4 D2.2 // 66260 /// ENSMUST00	Tmem54	NM_025452	64.9803	62.2404	68.2128	113.216	87.2057	96.5832	65.0988	98.4275	1.51197	0.00043965	0.0783653
6776976	BC051527 // Zdhhc17 // zinc finger, DHHC domain containing 17 // 10 D1 // 320150	Zdhhc17	BC051527	41.7588	59.0997	47.7798	78.9584	73.5565	74.3948	49.0374	75.5998	1.54168	0.000456868	0.0805771
6868371	NM_008137 // Gna14 // guanine nucleotide binding protein, alpha 14 // 19 A-B|19	Gna14	NM_008137	31.9867	35.6826	36.8155	63.2832	47.7325	50.6581	34.7659	53.4871	1.5385	0.000463485	0.0806833
6762195	NM_172510 // Mfsd4 // major facilitator superfamily domain containing 4 // 1 E4	Mfsd4	NM_172510	42.8125	55.1718	50.8554	69.7035	80.2957	74.9678	49.3412	74.864	1.51728	0.000467101	0.0806833
6829952	NM_008056 // Fzd6 // frizzled homolog 6 (Drosophila) // 15 B3.1|15 13.1 cM // 14	Fzd6	NM_008056	247.503	274.119	229.063	172.165	160.904	187.64	249.549	173.226	-1.4406	0.000506011	0.0859131
6791418	NM_010404 // Hap1 // huntingtin-associated protein 1 // 11 D|11 60.0 cM // 15114	Hap1	NM_010404	55.2032	51.5768	45.7973	78.0242	70.9042	75.0053	50.709	74.5874	1.47089	0.000510484	0.0859131
6815542	NM_001038602 // Marveld2 // MARVEL (membrane-associating) domain containing 2 //	Marveld2	NM_001038602	31.1409	37.1928	30.6223	45.8589	46.1513	51.0603	32.8557	47.6317	1.44973	0.000512761	0.0859131
6987403	NM_010700 // Ldlr // low density lipoprotein receptor // 9 A3|9 5.0 cM // 16835	Ldlr	NM_010700	274.032	274.867	282.182	174.865	213.343	196.607	277.003	194.294	-1.42569	0.000524703	0.0870435
6869013	NM_009199 // Slc1a1 // solute carrier family 1 (neuronal/epithelial high affinit	Slc1a1	NM_009199	34.838	46.0906	43.4005	60.1465	65.0042	67.2965	41.1517	64.0786	1.55714	0.00055735	0.0915529
6775783	NM_008553 // Ascl1 // achaete-scute complex homolog 1 (Drosophila) // 10 C1 // 1	Ascl1	NM_008553	164.89	100.889	120.478	357.23	292.662	371.99	126.08	338.805	2.6872	0.000566906	0.0922185
6758261	NM_010212 // Fhl2 // four and a half LIM domains 2 // 1 B // 14200 /// ENSMUST00	Fhl2	NM_010212	148.499	116.575	149.265	237.021	224.805	208.185	137.224	223.022	1.62524	0.000586628	0.0945092
6905570	NM_183191 // Plch1 // phospholipase C, eta 1 // 3 E1 // 269437 /// ENSMUST000000	Plch1	NM_183191	27.004	33.07	31.3082	45.4079	42.9007	43.6152	30.351	43.9618	1.44845	0.000608257	0.0962256
6799116	NM_029007 // Fam84a // family with sequence similarity 84, member A // 12 A3 //	Fam84a	NM_029007	179.251	177.322	187.558	109.959	139.349	128.268	181.323	125.262	-1.44756	0.000608768	0.0962256
6872462	NM_175459 // Glis3 // GLIS family zinc finger 3 // 19 C1 // 226075 /// ENSMUST00	Glis3	NM_175459	147.652	120.538	120.628	194.09	173.436	186.862	129.004	184.595	1.43093	0.000617031	0.0965868
6889357	NM_178695 // Prrg4 // proline rich Gla (G-carboxyglutamic acid) 4 (transmembrane	Prrg4	NM_178695	68.8054	59.9306	58.4281	123.107	94.3637	91.5939	62.2249	102.09	1.64067	0.000622583	0.0965868
6917997	NM_025451 // Camk2n1 // calcium/calmodulin-dependent protein kinase II inhibitor	Camk2n1	NM_025451	83.391	65.276	80.7802	139.23	121.305	132.727	76.0428	130.875	1.72107	0.000641749	0.0986468
6861458	NM_133237 // Apcdd1 // adenomatosis polyposis coli down-regulated 1 // 18 E1 //	Apcdd1	NM_133237	92.6738	88.3342	97.7592	56.1039	70.862	65.1083	92.8429	63.7304	-1.4568	0.000652256	0.0993505
6883640	NM_012046 // Spo11 // sporulation protein, meiosis-specific, SPO11 homolog (S. c	Spo11	NM_012046	25.1569	29.6741	28.8082	18.6022	21.037	19.8972	27.8088	19.8205	-1.40304	0.000663414	0.0996725
6849507	NM_016660 // Hmga1 // high mobility group AT-hook 1 // 17 A3.3|17 13.19 cM // 15	Hmga1	NM_016660	1023.72	1028.48	951.282	1463.8	1374.22	1373.75	1000.52	1403.29	1.40257	0.000666268	0.0996725
6942401	NM_009903 // Cldn4 // claudin 4 // 5 G2|5 75.0 cM // 12740 /// ENSMUST0000005140	Cldn4	NM_009903	337.906	319.464	318.478	494.515	513.624	485.457	325.161	497.73	1.53071	0.000673609	0.0998789
6942692	NM_144914 // Tmem184a // transmembrane protein 184a // 5 G2 // 231832 /// ENSMUS	Tmem184a	NM_144914	43.9189	45.3327	45.5908	78.1211	65.8531	60.2801	44.9413	67.6871	1.50612	0.000687952	0.101111
6769366	NM_021439 // Chst11 // carbohydrate sulfotransferase 11 // 10 C1 // 58250 /// EN	Chst11	NM_021439	270.876	254.122	301.054	196.783	167.871	207.125	274.675	189.845	-1.44684	0.00070026	0.102025
6815305	NM_008255 // Hmgcr // 3-hydroxy-3-methylglutaryl-Coenzyme A reductase // 13 D1|1	Hmgcr	NM_008255	594.317	523.164	587.225	427.141	439.123	450.543	567.309	438.831	-1.29278	0.000721781	0.104254
6819722	NM_177628 // Fam167a // family with sequence similarity 167, member A // 14 D1 /	Fam167a	NM_177628	41.632	47.667	55.7898	33.6828	36.7555	30.1712	48.0176	33.4279	-1.43645	0.000748924	0.10725
6830480	NM_178920 // Mal2 // mal, T-cell differentiation protein 2 // 15 D1 // 105853 //	Mal2	NM_178920	189.12	130.187	201.561	472.356	300.681	343.213	170.571	365.298	2.14162	0.000789262	0.111979
6953507	NM_027881 // Osbpl3 // oxysterol binding protein-like 3 // 6 B3 // 71720 /// ENS	Osbpl3	NM_027881	101.706	96.2824	108.281	154.177	128.121	166.55	101.972	148.728	1.45852	0.000795318	0.111979
6968201	NM_183261 // Nr2f2 // nuclear receptor subfamily 2, group F, member 2 // 7 D1|7	Nr2f2	NM_183261	76.3026	71.6359	64.7048	112.713	101.147	119.697	70.7187	110.918	1.56844	0.000803702	0.112217
6838657	NM_008476 // Krt6a // keratin 6A // 15 F2|15 58.77 cM // 16687 /// NM_010669 //	Krt6a	NM_008476	65.8691	84.3409	85.8764	33.803	55.8974	30.0227	78.1384	38.4236	-2.0336	0.000828629	0.112711
6944432	NM_133939 // Lsm8 // LSM8 homolog, U6 small nuclear RNA associated (S. cerevisia	Lsm8	NM_133939	1402.71	1351.83	1377.94	1041.9	1076.62	1059.16	1377.37	1059.16	-1.30045	0.00083213	0.112711
6914765	BC021501 // D4Bwg0951e // DNA segment, Chr 4, Brigham & Women's Genetics 0951 ex	D4Bwg0951e	BC021501	80.6275	81.306	108.179	133.434	124.913	130.566	89.1764	129.589	1.45318	0.000833136	0.112711
6792507	NM_008240 // Foxj1 // forkhead box J1 // 11 E2|11 78.0 cM // 15223 /// ENSMUST00	Foxj1	NM_008240	43.4939	40.6522	54.4968	108.505	80.21	58.2926	45.8452	79.7559	1.73968	0.000834152	0.112711
6752158	NM_198028 // Serpinb10 // serine (or cysteine) peptidase inhibitor, clade B (ova	Serpinb10	NM_198028	28.9946	32.6307	29.6292	17.7337	19.3474	17.4784	30.3777	18.168	-1.67204	0.000948916	0.127193
6849216	NM_018777 // Cldn6 // claudin 6 // 17 A3.3 // 54419 /// ENSMUST00000024699 // Cl	Cldn6	NM_018777	140.881	108.04	110.634	211.722	167.535	199.863	118.971	192.104	1.6147	0.00101342	0.133889
6876947	NM_177139 // Lypd6 // LY6/PLAUR domain containing 6 // 2 C1.1 // 320343 /// ENSM	Lypd6	NM_177139	223.939	227.604	204.732	318.876	272.079	294.024	218.523	294.375	1.34711	0.00101574	0.133889
6946196	NM_010903 // Nfe2l3 // nuclear factor, erythroid derived 2, like 3 // 6 B3|6 25.	Nfe2l3	NM_010903	92.5827	106.888	120.565	163.487	158.895	152.794	106.062	158.331	1.49282	0.0010277	0.133889
6939019	NM_010251 // Gabra4 // gamma-aminobutyric acid (GABA) A receptor, subunit alpha	Gabra4	NM_010251	120.132	129.688	136.999	101.763	92.7188	93.0252	128.754	95.7453	-1.34474	0.00103084	0.133889
6814206	NM_172053 // Adamts16 // a disintegrin-like and metallopeptidase (reprolysin typ	Adamts16	NM_172053	74.694	85.0978	96.4962	156.978	142.558	123.481	84.9646	140.328	1.65161	0.00104875	0.135167
6822478	NM_146050 // Oit1 // oncoprotein induced transcript 1 // 14 A1 // 18300 /// ENSM	Oit1	NM_146050	38.1772	48.2588	49.7198	78.2023	71.3049	55.7682	45.0786	67.75	1.50293	0.00107817	0.137898
6780945	NM_177059 // Fstl4 // follistatin-like 4 // 11 B1.3 // 320027 /// ENSMUST0000003	Fstl4	NM_177059	64.5287	64.2823	74.8941	47.4146	55.1279	50.1782	67.7275	50.8082	-1.333	0.00108807	0.13811
6848209	NM_023663 // Ripk4 // receptor-interacting serine-threonine kinase 4 // 16 C4 //	Ripk4	NM_023663	48.4347	57.3245	55.5833	39.4341	41.0306	37.8757	53.639	39.4256	-1.36051	0.00111746	0.140775
6966343	NM_008557 // Fxyd3 // FXYD domain-containing ion transport regulator 3 // 7 B1 /	Fxyd3	NM_008557	119.837	120.203	92.3987	75.368	69.8835	70.3145	109.999	71.8128	-1.53175	0.00117096	0.146414
6791017	NM_013565 // Itga3 // integrin alpha 3 // 11 D|11 56.0 cM // 16400 /// ENSMUST00	Itga3	NM_013565	120.024	109.292	104.032	79.7277	79.1425	83.8384	110.92	80.876	-1.37147	0.0012297	0.152163
6901634	NM_001135150 // Slc39a8 // solute carrier family 39 (metal ion transporter), mem	Slc39a8	NM_001135150	94.0522	99.4942	89.8334	112.677	133.226	154.951	94.3774	132.497	1.40391	0.0012394	0.152163
6985975	NM_020564 // Sult5a1 // sulfotransferase family 5A, member 1 // 8 E1 // 57429 //	Sult5a1	NM_020564	124.128	91.8718	94.3519	78.5353	68.3192	64.0169	102.471	70.0329	-1.46319	0.00125307	0.152163
6893532	NM_007557 // Bmp7 // bone morphogenetic protein 7 // 2 H3|2 102.0 cM // 12162 //	Bmp7	NM_007557	853.531	724.75	665.692	545.925	464.125	484.748	743.98	497.082	-1.49669	0.00125326	0.152163
6805357	NM_145073 // Hist1h3g // histone cluster 1, H3g // 13 A2-A3 // 97908 /// BC11581	Hist1h3g	NM_145073	111.721	96.191	149.809	57.7284	73.8297	68.5735	117.203	66.3631	-1.76608	0.00127316	0.152601
6874639	NM_001113558 // Ucma // upper zone of growth plate and cartilage matrix associat	Ucma	NM_001113558	96.269	81.6409	105.775	57.686	55.9071	66.2882	94.0287	59.794	-1.57254	0.00128361	0.152601
6829281	NM_001034851 // Fam134b // family with sequence similarity 134, member B // 15 B	Fam134b	NM_001034851	74.6816	86.0236	83.0731	105.18	119.294	126.097	81.1146	116.525	1.43655	0.0012842	0.152601
6879054	NM_172668 // Lrp4 // low density lipoprotein receptor-related protein 4 // 2 E1|	Lrp4	NM_172668	239.736	203.731	233.227	173.666	157.361	175.78	225.003	168.73	-1.33351	0.00130984	0.154552
6942654	NM_008808 // Pdgfa // platelet derived growth factor, alpha // 5 G2|5 82.0 cM //	Pdgfa	NM_008808	497.561	448.657	392.103	259.327	304.475	312.536	444.004	291.138	-1.52506	0.00134026	0.156671
6759642	NM_001005423 // Mreg // melanoregulin // 1 C3 // 381269 /// ENSMUST00000048860 /	Mreg	NM_001005423	30.1469	29.474	30.0643	22.7843	22.3297	23.326	29.8935	22.8098	-1.31056	0.0013465	0.156671
6802387	NM_026775 // Tmed10 // transmembrane emp24-like trafficking protein 10 (yeast) /	Tmed10	NM_026775	762.25	740.446	859.605	573.198	560.679	627.521	785.774	586.428	-1.33992	0.00137136	0.158463
7014110	NM_023270 // Rnf128 // ring finger protein 128 // X F1 // 66889 /// ENSMUST00000	Rnf128	NM_023270	43.5237	37.6534	43.6561	64.3095	56.1362	60.2935	41.5135	60.1536	1.44901	0.00140752	0.160969
6814257	NM_010573 // Irx1 // Iroquois related homeobox 1 (Drosophila) // 13 C1|13 43.0 c	Irx1	NM_010573	104.05	108.162	87.077	49.4452	81.7128	60.5133	99.3281	62.5297	-1.58849	0.00141226	0.160969
6966136	NM_007866 // Dll3 // delta-like 3 (Drosophila) // 7 A3|7 10.0 cM // 13389 /// EN	Dll3	NM_007866	33.7064	36.942	34.6144	47.2388	44.9594	47.2234	35.0614	46.4614	1.32514	0.00143949	0.162964
6909509	NM_033525 // Npnt // nephronectin // 3 G3 // 114249 /// NM_001029836 // Npnt //	Npnt	NM_033525	809.148	798.861	851.758	1077.89	1166.44	1080.74	819.608	1107.58	1.35139	0.00146264	0.164474
6906749	NM_013658 // Sema4a // sema domain, immunoglobulin domain (Ig), transmembrane do	Sema4a	NM_013658	89.0918	78.1406	78.6067	63.3718	62.7281	59.6984	81.7944	61.9117	-1.32115	0.00147818	0.165113
6854393	NM_023480 // Fahd1 // fumarylacetoacetate hydrolase domain containing 1 // 17 A3	Fahd1	NM_023480	33.6522	28.8402	31.8915	43.0541	42.3095	39.5682	31.3975	41.6167	1.32548	0.00149902	0.166331
6979576	NM_008024 // Foxl1 // forkhead box L1 // 8 E1|8 65.5 cM // 14241 /// BC137805 //	Foxl1	NM_008024	28.6901	29.619	27.3724	20.8725	21.0025	20.4669	28.5455	20.7794	-1.37374	0.00152398	0.167988
6970675	NM_007587 // Calca // calcitonin/calcitonin-related polypeptide, alpha // 7 F1|7	Calca	NM_007587	103.332	124.189	69.749	44.9105	60.197	46.5026	96.3719	50.0955	-1.92376	0.00154839	0.168824
6796544	NM_130887 // Papln // papilin, proteoglycan-like sulfated glycoprotein // 12 D1	Papln	NM_130887	86.4054	88.1348	93.2712	67.0823	68.8784	66.9982	89.2234	67.6473	-1.31895	0.00155171	0.168824
6755154	NM_001081275 // 1700009P17Rik // RIKEN cDNA 1700009P17 gene // 1 H3 // 75472 ///	1700009P17Rik	NM_001081275	35.889	30.091	35.7653	54.9482	52.5588	41.2662	33.8028	49.211	1.45583	0.00162451	0.175604
6845060	BC031419 // AI480653 // expressed sequence AI480653 // 16 B2 // 268880 /// ENSMU	AI480653	BC031419	115.251	104.423	125.387	153.045	136.432	160.1	114.7	149.524	1.3036	0.00168457	0.180929
6870633	NM_172840 // Vwa2 // von Willebrand factor A domain containing 2 // 19 D2 // 240	Vwa2	NM_172840	42.6644	45.3044	45.9092	32.9412	37.296	31.7402	44.6033	33.9107	-1.31532	0.00171485	0.183008
6914129	NM_053084 // Trim32 // tripartite motif-containing 32 // 4 C1|4 33.0 cM // 69807	Trim32	NM_053084	503.222	490.49	492.609	368.02	402.719	395.537	495.407	388.467	-1.27529	0.00179279	0.190115
6871168	NM_001110504 // Capn1 // calpain 1 // 19 A|19 3.0 cM // 12333 /// NM_007600 // C	Capn1	NM_001110504	169.005	133.565	172.496	119.45	111.366	111.616	157.322	114.084	-1.37901	0.00183983	0.193876
6821304	NM_009769 // Klf5 // Kruppel-like factor 5 // 14 E2.2 // 12224 /// ENSMUST000000	Klf5	NM_009769	314.446	301.01	304.272	479.019	411.729	448.978	306.523	445.719	1.45412	0.00191258	0.199046
6893303	NM_009564 // Zfp64 // zinc finger protein 64 // 2 H3|2 98.0 cM // 22722 /// ENSM	Zfp64	NM_009564	143.569	131.979	128.784	105.093	104.777	111.475	134.629	107.071	-1.25739	0.00191265	0.199046
6854271	NM_028416 // Kremen2 // kringle containing transmembrane protein 2 // 17 A3.3 //	Kremen2	NM_028416	97.057	94.9799	77.4418	47.762	71.5465	64.2992	89.3738	60.3428	-1.4811	0.00192526	0.199122
6870622	NM_007419 // Adrb1 // adrenergic receptor, beta 1 // 19 D2|19 51.0 cM // 11554 /	Adrb1	NM_007419	51.7178	59.2466	70.08	30.7058	49.2435	32.8031	59.8824	36.7418	-1.62981	0.00204015	0.20971
6783484	NM_026433 // Tmem100 // transmembrane protein 100 // 11 C // 67888 /// ENSMUST00	Tmem100	NM_026433	120.047	89.6437	101.923	70.4994	70.8821	76.2122	103.129	72.485	-1.42276	0.00206844	0.211322
6979023	NM_007496 // Zfhx3 // zinc finger homeobox 3 // 8 E1 // 11906 /// ENSMUST0000004	Zfhx3	NM_007496	405.172	417.766	378.81	629.372	472.667	523.995	400.251	538.182	1.34462	0.00213557	0.216018
6828663	NM_029341 // Capsl // calcyphosine-like // 15 A1 // 75568 /// ENSMUST00000042360	Capsl	NM_029341	22.6246	22.8869	24.847	32.4359	30.802	30.8682	23.4322	31.3597	1.33831	0.00214019	0.216018
6972473	NM_178642 // Ano1 // anoctamin 1, calcium activated chloride channel // 7 F5 //	Ano1	NM_178642	128.815	105.836	151.201	75.1473	87.1175	76.4031	127.267	79.3798	-1.60328	0.00217436	0.217438
6830481	NM_010930 // Nov // nephroblastoma overexpressed gene // 15 D1|15 22.5 cM // 181	Nov	NM_010930	39.0654	43.7794	45.0533	62.9184	60.8578	55.5075	42.553	59.6781	1.40245	0.00218989	0.217438
6982102	NM_126166 // Tlr3 // toll-like receptor 3 // 8 B2 // 142980 /// ENSMUST000000340	Tlr3	NM_126166	54.352	47.9125	58.2498	72.6897	69.2067	65.9875	53.3316	69.2408	1.2983	0.00219319	0.217438
6884348	NM_008579 // Meig1 // meiosis expressed gene 1 // 2 A1 // 104362 /// ENSMUST0000	Meig1	NM_008579	13.5241	16.0827	16.6808	24.0329	27.0546	20.1889	15.3661	23.5896	1.53517	0.00222133	0.218932
6865238	NM_033037 // Cdo1 // cysteine dioxygenase 1, cytosolic // 18 C|18 23.0 cM // 125	Cdo1	NM_033037	917.249	845.834	959.507	1186.67	1237.49	1224.77	906.303	1216.15	1.34184	0.00223731	0.219217
6844558	NM_023794 // Etv5 // ets variant gene 5 // 16 B1 // 104156 /// ENSMUST0000007960	Etv5	NM_023794	415.669	285.41	244.273	184.454	198.498	203.405	307.159	195.284	-1.57288	0.00229145	0.223185
6823284	NM_010610 // Kcnma1 // potassium large conductance calcium-activated channel, su	Kcnma1	NM_010610	123.301	111.292	147.135	200.849	173.042	195.86	126.39	189.52	1.49948	0.00230444	0.223185
6789051	NM_145136 // Myocd // myocardin // 11 B3 // 214384 /// NM_146386 // Myocd // myo	Myocd	NM_145136	29.4965	35.5469	33.2324	41.5161	51.0016	41.5343	32.6622	44.47	1.36152	0.00235275	0.226554
6932510	NM_015756 // Shroom3 // shroom family member 3 // 5 E3|5 52.0 cM // 27428 /// NM	Shroom3	NM_015756	67.689	69.7296	65.3072	82.9603	87.752	85.3187	67.5508	85.3217	1.26307	0.00243585	0.233215
6796500	NM_015812 // Rgs6 // regulator of G-protein signaling 6 // 12 D1|12 36.5 cM // 5	Rgs6	NM_015812	32.7164	36.9797	38.1957	47.1518	47.4919	47.5051	35.885	47.3827	1.3204	0.00247058	0.23417
6981713	NM_027998 // Cldn23 // claudin 23 // 8 B1.1 // 71908 /// ENSMUST00000060128 // C	Cldn23	NM_027998	37.8303	43.0279	41.38	52.3936	58.482	49.7071	40.6874	53.4038	1.31254	0.00247377	0.23417
6917909	NM_009523 // Wnt4 // wingless-related MMTV integration site 4 // 4 D3 // 22417 /	Wnt4	NM_009523	65.8938	83.5154	72.4669	49.7874	55.4879	48.6926	73.6064	51.2379	-1.43656	0.00250983	0.236248
6875706	NM_146117 // Lrrc26 // leucine rich repeat containing 26 // 2 A3 // 227618 /// E	Lrrc26	NM_146117	29.0189	38.9821	44.0271	58.2118	65.9024	47.5473	36.7922	56.7127	1.54143	0.00253812	0.236558
6762411	NM_007921 // Elf3 // E74-like factor 3 // 1 F // 13710 /// BC145380 // Elf3 // E	Elf3	NM_007921	26.1627	25.161	26.59	34.3312	30.2636	32.6045	25.9643	32.3566	1.24619	0.00254136	0.236558
6784008	NM_010346 // Grb7 // growth factor receptor bound protein 7 // 11 D|11 57.0 cM /	Grb7	NM_010346	97.3798	95.6677	81.3669	137.818	117.974	127.379	91.179	127.467	1.39799	0.00264892	0.245208
6843880	NM_007929 // Emp2 // epithelial membrane protein 2 // 16 A1|16 2.4 cM // 13731 /	Emp2	NM_007929	224.827	219.066	214.654	164.628	175.739	171.998	219.476	170.726	-1.28555	0.00268494	0.247176
6891998	NM_027017 // 3300002I08Rik // RIKEN cDNA 3300002I08 gene // 2 G3 // 69277 /// NM	3300002I08Rik	NM_027017	46.9115	47.2899	45.6942	60.1078	66.9341	54.5819	46.6269	60.3311	1.29392	0.00273227	0.24918
6970829	NM_138649 // Syt17 // synaptotagmin XVII // 7 F2|7 56.0 cM // 110058 /// ENSMUST	Syt17	NM_138649	30.1892	31.3934	31.8129	44.6884	36.5548	52.5176	31.1241	44.1044	1.41705	0.00273645	0.24918
6807882	NM_198322 // Zfp273 // zinc finger protein 273 // 13 B3 // 212569 /// NM_0010011	Zfp273	NM_198322	39.9059	38.3972	35.694	52.312	52.7124	47.5776	37.9585	50.8128	1.33864	0.00282183	0.255566
6758633	NM_133829 // Mfsd6 // major facilitator superfamily domain containing 6 // 1 C1.	Mfsd6	NM_133829	40.8405	38.133	34.4848	59.9281	47.4929	50.2092	37.7289	52.2815	1.38572	0.00287362	0.257542
6906762	NM_016899 // Rab25 // RAB25, member RAS oncogene family // 3 E3-F1 // 53868 ///	Rab25	NM_016899	125.566	80.0217	83.7925	233.698	137.132	143.651	94.4265	166.354	1.76173	0.00287439	0.257542
6787285	NM_170779 // Wwc1 // WW, C2 and coiled-coil domain containing 1 // 11 A4 // 2116	Wwc1	NM_170779	86.6495	79.7255	80.274	114.821	98.8261	114.589	82.1575	109.147	1.32851	0.00291805	0.258718
6991264	NM_007801 // Ctsh // cathepsin H // 9 E3.1|9 50.0 cM // 13036 /// ENSMUST0000003	Ctsh	NM_007801	51.0787	48.2762	62.6286	74.8282	71.8656	68.2364	53.6513	71.5927	1.3344	0.0029184	0.258718
6967969	NM_146191 // Lrrk1 // leucine-rich repeat kinase 1 // 7 C // 233328 /// ENSMUST0	Lrrk1	NM_146191	101.339	95.8157	106.294	137.346	124.852	121.65	101.059	127.774	1.26435	0.00296376	0.259611
6768479	NM_010118 // Egr2 // early growth response 2 // 10 B5|10 35.0 cM // 13654 /// EN	Egr2	NM_010118	112.801	48.2725	99.635	37.2036	48.4347	35.6579	81.5594	40.0528	-2.0363	0.00298166	0.259611
6967593	NM_176942 // Gabra5 // gamma-aminobutyric acid (GABA) A receptor, subunit alpha	Gabra5	NM_176942	36.7232	31.2677	37.9356	24.73	25.6614	24.4978	35.1853	24.958	-1.40978	0.0029879	0.259611
6766491	NM_178934 // Slc2a12 // solute carrier family 2 (facilitated glucose transporter	Slc2a12	NM_178934	132.796	129.99	164.135	91.7878	113.833	104.132	141.503	102.852	-1.3758	0.00299045	0.259611
6944397	NM_021050 // Cftr // cystic fibrosis transmembrane conductance regulator homolog	Cftr	NM_021050	28.8406	32.3836	31.8394	62.09	40.5747	42.6809	30.9812	47.5522	1.53487	0.00305046	0.263456
6998606	NM_178907 // Mapkapk3 // mitogen-activated protein kinase-activated protein kina	Mapkapk3	NM_178907	90.6076	91.0994	89.2203	72.2387	71.7362	71.0592	90.3054	71.6766	-1.25991	0.00309349	0.265802
6758435	NM_016917 // Slc40a1 // solute carrier family 40 (iron-regulated transporter), m	Slc40a1	NM_016917	104.804	130.922	119.051	155.703	175.391	193.881	117.772	174.293	1.47993	0.00318031	0.270628
6756419	NM_010600 // Kcnh1 // potassium voltage-gated channel, subfamily H (eag-related)	Kcnh1	NM_010600	69.8099	70.149	58.8361	36.0896	40.7142	37.0967	66.0483	37.9159	-1.74196	0.00318196	0.270628
6787527	NM_010250 // Gabra1 // gamma-aminobutyric acid (GABA) A receptor, subunit alpha	Gabra1	NM_010250	156.078	200.863	190.097	241.606	242.525	229.806	181.303	237.908	1.31221	0.00328491	0.277973
6854690	NM_026845 // Ppil1 // peptidylprolyl isomerase (cyclophilin)-like 1 // 17 A3.3 /	Ppil1	NM_026845	369.415	310.739	378.925	266.919	264.587	232.941	351.685	254.33	-1.38279	0.00334896	0.281969
6982921	NM_025436 // Sc4mol // sterol-C4-methyl oxidase-like // 8 B3.1 // 66234 /// ENSM	Sc4mol	NM_025436	288.069	358.242	380.687	238.617	255.41	271.293	339.948	254.757	-1.33441	0.00339751	0.284627
6864813	NM_011898 // Spry4 // sprouty homolog 4 (Drosophila) // 18 B3|18 18.0 cM // 2406	Spry4	NM_011898	242.478	197.079	221.099	138.336	149.639	180.655	219.432	155.218	-1.4137	0.00352129	0.293528
6757035	NM_010164 // Eya1 // eyes absent 1 homolog (Drosophila) // 1 A3|1 10.4 cM // 140	Eya1	NM_010164	894.346	883.631	822.641	1056.74	1022.79	1101.99	866.286	1060.04	1.22363	0.00363298	0.30134
6840129	NM_023386 // Rtp4 // receptor transporter protein 4 // 16 B1 // 67775 /// ENSMUS	Rtp4	NM_023386	32.6903	30.8556	32.6201	37.3879	43.6385	39.605	32.0439	40.1284	1.25229	0.00371684	0.306777
6970840	NM_172476 // Tmc7 // transmembrane channel-like gene family 7 // 7 F2 // 209760	Tmc7	NM_172476	103.233	98.5388	84.2275	77.4402	73.5559	69.3094	94.9786	73.3599	-1.29469	0.00378829	0.311142
6771207	NM_011915 // Wif1 // Wnt inhibitory factor 1 // 10 D2 // 24117 /// ENSMUST000000	Wif1	NM_011915	194.301	154.096	215.888	132.075	147.143	127.055	186.28	135.161	-1.37821	0.00382299	0.312459
6835454	NM_026200 // Kcnv1 // potassium channel, subfamily V, member 1 // 15 D1 // 67498	Kcnv1	NM_026200	25.2652	29.4176	30.3537	20.4238	23.5303	18.6493	28.2563	20.7719	-1.36031	0.00394132	0.316775
6970026	NM_207144 // Olfr645 // olfactory receptor 645 // 7 E3 // 258247 /// ENSMUST0000	Olfr645	NM_207144	26.597	26.6771	23.4532	32.2545	38.6538	35.8125	25.5303	35.4765	1.38957	0.0039564	0.316775
6820055	NM_018781 // Egr3 // early growth response 3 // 14 D2 // 13655 /// ENSMUST000000	Egr3	NM_018781	127.118	31.1684	171.039	29.2262	29.5812	26.2255	87.836	28.3033	-3.10338	0.00396174	0.316775
6815382	NM_012026 // Rgnef // Rho-guanine nucleotide exchange factor // 13 D1|13 52.0 cM	Rgnef	NM_012026	115.635	115.92	105.998	155.572	135.054	145.363	112.421	145.088	1.29057	0.00396417	0.316775
6815268	NM_007974 // F2rl1 // coagulation factor II (thrombin) receptor-like 1 // 13 D1|	F2rl1	NM_007974	59.3275	54.9943	63.0301	41.5374	44.2544	43.2231	59.0256	42.9903	-1.373	0.00397033	0.316775
6943476	NM_178446 // Rbm47 // RNA binding motif protein 47 // 5 C3.1 // 245945 /// NM_00	Rbm47	NM_178446	42.7621	36.6759	39.3366	56.405	46.9668	61.4909	39.5134	54.6144	1.38217	0.00400461	0.317996
6866004	NM_178928 // Afap1l1 // actin filament associated protein 1-like 1 // 18 E1 // 1	Afap1l1	NM_178928	101.402	83.0035	76.3915	60.3006	58.3746	63.5725	86.3103	60.7116	-1.42164	0.00402425	0.318049
6978905	NM_001037809 // Cdh3 // cadherin 3 // 8 D3|8 53.3 cM // 12560 /// NM_007665 // C	Cdh3	NM_001037809	262.268	201.313	243.504	168.733	136.798	163.703	234.265	155.757	-1.50405	0.00407656	0.32067
6769212	NM_139292 // Reep6 // receptor accessory protein 6 // 10 C1 // 70335 /// ENSMUST	Reep6	NM_139292	245.429	248.701	238.491	294.601	303.821	299.24	244.17	299.199	1.22537	0.00413219	0.321607
6939671	NM_145561 // Tmprss11d // transmembrane protease, serine 11d // 5 E1 // 231382 /	Tmprss11d	NM_145561	17.7711	20.9759	24.0487	27.8551	31.12	32.0162	20.7735	30.2764	1.45746	0.00414394	0.321607
6992436	NM_008694 // Ngp // neutrophilic granule protein // 9 F2 // 18054 /// ENSMUST000	Ngp	NM_008694	72.4011	40.3918	35.0072	20.3324	26.4888	21.2568	46.7806	22.538	-2.07563	0.00414956	0.321607
6909083	NM_011674 // Ugt8a // UDP galactosyltransferase 8A // 3 E3-F1 // 22239 /// ENSMU	Ugt8a	NM_011674	25.4096	27.2732	25.2754	34.0278	38.7926	35.8048	25.9703	36.1554	1.39219	0.00416525	0.321607
6932118	NM_019992 // Stap1 // signal transducing adaptor family member 1 // 5 E1 // 5679	Stap1	NM_019992	42.3632	51.7598	49.9205	34.2046	31.8833	29.4632	47.8358	31.7913	-1.50468	0.00419922	0.32189
6825683	NM_145978 // Pdlim2 // PDZ and LIM domain 2 // 14 D2 // 213019 /// ENSMUST000000	Pdlim2	NM_145978	50.4587	55.0713	55.8606	67.481	64.4876	66.6305	53.7432	66.1876	1.23156	0.00421723	0.32189
6762353	NM_001008533 // Adora1 // adenosine A1 receptor // 1 E4 // 11539 /// NM_00103951	Adora1	NM_001008533	42.3274	48.8068	50.7273	59.5731	70.3447	57.7612	47.1462	62.3216	1.32188	0.00424944	0.32189
6886100	NM_206903 // Olfr3 // olfactory receptor 3 // 2 B // 18328 /// ENSMUST0000010015	Olfr3	NM_206903	30.1637	32.4499	29.8308	47.226	48.3596	39.6918	30.7932	44.9217	1.45882	0.00428274	0.32189
6786585	NM_011023 // Otx1 // orthodenticle homolog 1 (Drosophila) // 11 A3.2|11 12.0 cM	Otx1	NM_011023	76.5521	70.2965	68.0975	49.0442	50.5283	50.0844	71.5604	49.8817	-1.4346	0.00428415	0.32189
6953144	BC011487 // Fam115c // family with sequence similarity 115, member C // 6 B2.1 /	Fam115c	BC011487	79.1425	85.2324	72.2227	60.5234	54.464	55.4071	78.6857	56.7371	-1.38685	0.00428418	0.32189
6924927	NM_207157 // Olfr1333 // olfactory receptor 1333 // 4 D2.1 // 258265 /// NM_0010	Olfr1333	NM_207157	106.05	199.046	71.0617	220.626	356.933	198.91	114.472	250.207	2.18574	0.00435466	0.323645
6878049	NM_023057 // B230120H23Rik // RIKEN cDNA B230120H23 gene // 2 C3 // 65964 /// NM	B230120H23Rik	NM_023057	225.212	260.498	273.933	174.605	145.185	184.435	252.357	167.215	-1.50918	0.00442204	0.323645
7020169	NM_175146 // Tsr2 // TSR2, 20S rRNA accumulation, homolog (S. cerevisiae) // X F	Tsr2	NM_175146	237.175	186.52	215.346	170.4	172.638	157.479	211.988	166.702	-1.27165	0.00443707	0.323645
6771141	NM_025431 // Llph // LLP homolog, long-term synaptic facilitation (Aplysia) // 1	Llph	NM_025431	193.363	127.194	153.149	122.881	97.8249	107.486	155.59	108.917	-1.42853	0.00445794	0.323645
6985414	NM_019950 // Chst5 // carbohydrate (N-acetylglucosamine 6-O) sulfotransferase 5	Chst5	NM_019950	46.624	48.6575	37.8295	61.9083	59.5042	53.8801	44.1093	58.3322	1.32245	0.00447657	0.323645
6761914	NM_145100 // Lypd1 // Ly6/Plaur domain containing 1 // 1 E3 // 72585 /// NM_0276	Lypd1	NM_145100	53.7108	66.382	62.0552	36.6459	52.4914	44.5199	60.4827	44.0781	-1.37217	0.00449031	0.323645
6989010	NM_029639 // 1600029D21Rik // RIKEN cDNA 1600029D21 gene // 9 B // 76509 /// ENS	1600029D21Rik	NM_029639	50.6946	66.6309	61.5152	83.0058	83.6956	70.0159	59.2297	78.6448	1.32779	0.00450423	0.323645
6932372	NM_011339 // Cxcl15 // chemokine (C-X-C motif) ligand 15 // 5 E1|5 51.5 cM // 20	Cxcl15	NM_011339	16.02	19.817	18.2905	40.9179	34.2134	21.5643	17.9739	31.1373	1.73237	0.00451172	0.323645
6916089	NM_053272 // Dhcr24 // 24-dehydrocholesterol reductase // 4 C7 // 74754 /// ENSM	Dhcr24	NM_053272	527.603	464.508	501.804	393.459	370.472	409.94	497.292	390.953	-1.272	0.00452021	0.323645
6753400	NM_133664 // Lad1 // ladinin // 1 E4 // 16763 /// ENSMUST00000038760 // Lad1 //	Lad1	NM_133664	94.4854	89.4444	106.883	76.4106	72.0252	64.7263	96.6662	70.888	-1.36365	0.00452988	0.323645
6993838	NM_177030 // Dock6 // dedicator of cytokinesis 6 // 9 A3 // 319899 /// ENSMUST00	Dock6	NM_177030	123.116	121.993	113.904	177.863	135.114	160.737	119.6	156.904	1.31191	0.00453154	0.323645
6772736	NM_010167 // Eya4 // eyes absent 4 homolog (Drosophila) // 10 A3|10 18.0 cM // 1	Eya4	NM_010167	884.605	981.524	847.641	1234.66	1023.97	1221.47	902.861	1155.9	1.28023	0.00453933	0.323645
6857435	NM_011163 // Eif2ak2 // eukaryotic translation initiation factor 2-alpha kinase	Eif2ak2	NM_011163	116.673	106.369	106.268	135.627	126.373	147.009	109.664	136.076	1.24084	0.00457804	0.325022
6900071	NM_013609 // Ngf // nerve growth factor // 3 F2.2|3 48.5 cM // 18049 /// NM_0011	Ngf	NM_013609	58.0498	58.3625	62.8408	39.2394	40.3462	40.4318	59.7116	40.0023	-1.49271	0.00462077	0.326348
6861639	NM_175012 // Grp // gastrin releasing peptide // 18 E1|18 40.0 cM // 225642 ///	Grp	NM_175012	54.8226	34.9226	50.6728	64.0191	66.9652	82.9667	45.9496	70.8527	1.54196	0.00463568	0.326348
6938844	NM_008888 // Phox2b // paired-like homeobox 2b // 5 C3.1|5 40.0 cM // 18935 ///	Phox2b	NM_008888	44.6101	40.7551	54.6875	100.887	72.8658	96.3919	46.327	89.1523	1.92441	0.00469404	0.327225
6990530	NM_001081322 // Myo5c // myosin VC // 9 D // 208943 /// ENSMUST00000036555 // My	Myo5c	NM_001081322	23.7106	29.1433	25.9406	37.6289	33.7267	31.6916	26.1711	34.2621	1.30916	0.00470285	0.327225
6931603	NM_173403 // Slc10a4 // solute carrier family 10 (sodium/bile acid cotransporter	Slc10a4	NM_173403	43.6612	40.2749	49.036	116.503	80.9186	76.7311	44.179	89.7674	2.0319	0.00474643	0.327225
6992224	NM_008317 // Hyal1 // hyaluronoglucosaminidase 1 // 9 F1-F2|9 60.1 cM // 15586 /	Hyal1	NM_008317	415.527	412.197	407.326	321.869	231.274	310.309	411.669	284.797	-1.44549	0.00476374	0.327225
6954810	NM_011260 // Reg3g // regenerating islet-derived 3 gamma // 6 C3 // 19695 /// EN	Reg3g	NM_011260	33.491	30.4416	46.904	25.5509	24.559	22.0285	36.2968	23.9993	-1.51241	0.0047763	0.327225
6762092	NM_007827 // Daf2 // decay accelerating factor 2 // 1 E4|1 67.6 cM // 13137 ///	Daf2	NM_007827	26.58	33.5725	32.2662	46.335	43.145	37.1691	30.6499	42.0411	1.37165	0.0047834	0.327225
6806444	NM_025387 // Tmem14c // transmembrane protein 14C // 13 A3.3 // 66154 /// ENSMUS	Tmem14c	NM_025387	213.106	191.872	182.752	140.691	169.567	135.833	195.505	147.98	-1.32115	0.00478485	0.327225
6890210	NM_145530 // Rhov // ras homolog gene family, member V // 2 E5 // 228543 /// ENS	Rhov	NM_145530	35.1877	36.888	44.1399	27.6585	31.9809	28.9917	38.5511	29.4893	-1.30729	0.00486409	0.33021
6969950	NM_130866 // Olfr78 // olfactory receptor 78 // 7 E3 // 170639 /// ENSMUST000000	Olfr78	NM_130866	21.9706	26.2963	22.5435	30.7763	34.5703	30.6187	23.5281	31.9375	1.35742	0.00486792	0.33021
6876430	NM_008969 // Ptgs1 // prostaglandin-endoperoxide synthase 1 // 2 B|2 29.0 cM //	Ptgs1	NM_008969	67.2643	46.9948	64.6613	85.4483	77.8071	76.0771	58.9059	79.6758	1.35259	0.00492243	0.332171
6814028	NM_177622 // Zfp595 // zinc finger protein 595 // 13 B3 // 218314 /// ENSMUST000	Zfp595	NM_177622	87.2371	85.4169	84.0153	115.029	99.2366	109.689	85.5467	107.782	1.25993	0.00494498	0.332171
6992011	NM_033314 // Slco2a1 // solute carrier organic anion transporter family, member	Slco2a1	NM_033314	204.115	160.119	158.831	133.206	140.007	119.085	173.148	130.471	-1.32711	0.0049563	0.332171
6799224	NM_172574 // Pqlc3 // PQ loop repeat containing // 12 A1.1 // 217430 /// ENSMUST	Pqlc3	NM_172574	214.623	238.349	245.475	188.419	181.332	184.804	232.433	184.829	-1.25756	0.00499774	0.332378
6925916	NM_018754 // Sfn // stratifin // 4 62.0 cM // 55948 /// ENSMUST00000057311 // Sf	Sfn	NM_018754	112.663	147.13	175.44	91.8692	109.431	99.6909	142.737	100.074	-1.42631	0.00499906	0.332378
6774704	NM_178679 // Zfp365 // zinc finger protein 365 // 10 B5.1 // 216049 /// ENSMUST0	Zfp365	NM_178679	34.2281	44.2127	41.8759	27.8551	33.7852	26.8448	39.8686	29.3425	-1.35874	0.00502174	0.332532
6843543	NM_019517 // Bace2 // beta-site APP-cleaving enzyme 2 // 16 C4 // 56175 /// ENSM	Bace2	NM_019517	34.8428	32.0762	36.3471	45.1618	41.8565	44.433	34.376	43.794	1.27397	0.00505412	0.332532
6840527	NM_025892 // 1500031L02Rik // RIKEN cDNA 1500031L02 gene // 16 B2 // 66994 /// B	1500031L02Rik	NM_025892	60.6632	51.7864	55.4175	71.9199	70.078	65.0393	55.8378	68.9501	1.23483	0.00507403	0.332532
6772050	NM_177271 // Samd5 // sterile alpha motif domain containing 5 // 10 A1 // 320825	Samd5	NM_177271	296.114	379.419	395.156	210.414	192.073	262.116	354.092	219.624	-1.61227	0.00509684	0.332532
6861751	NM_172631 // D18Ertd653e // DNA segment, Chr 18, ERATO Doi 653, expressed // 18	D18Ertd653e	NM_172631	248.563	241.527	255.539	340.33	291.409	305.57	248.477	311.773	1.25473	0.00510061	0.332532
6880087	NM_010230 // Fmn1 // formin 1 // 2 C1-qter|2 65.0 cM // 14260 /// NM_001043322 /	Fmn1	NM_010230	41.019	48.3177	47.0248	56.6534	60.5502	57.4701	45.339	58.2009	1.28368	0.00531887	0.34534
6938093	NM_008904 // Ppargc1a // peroxisome proliferative activated receptor, gamma, coa	Ppargc1a	NM_008904	121.545	116.634	102.558	72.6052	96.6689	73.2324	113.286	80.1039	-1.41424	0.00533829	0.34534
6848594	NM_011866 // Pde10a // phosphodiesterase 10A // 17 A1 // 23984 /// ENSMUST000000	Pde10a	NM_011866	53.7149	47.2883	48.4378	40.0197	38.5923	39.1475	49.7367	39.2486	-1.26722	0.00544358	0.350797
6770072	NM_008524 // Lum // lumican // 10 C3|10 61.0 cM // 17022 /// ENSMUST00000038160	Lum	NM_008524	1697.15	1480.63	1597.17	1317.51	1108.2	1070.89	1589.22	1160.64	-1.36923	0.00548332	0.352004
6887337	NM_015736 // Galnt3 // UDP-N-acetyl-alpha-D-galactosamine:polypeptide N-acetylga	Galnt3	NM_015736	37.5609	46.4453	47.2201	59.1846	58.4925	58.2389	43.5114	58.6374	1.34764	0.00553254	0.353808
6907648	NM_172295 // BC037703 // cDNA sequence BC037703 // 3 F2.2 // 242125 /// BC037703	BC037703	NM_172295	46.0931	48.6194	49.5338	35.6606	40.9937	33.0892	48.0598	36.4359	-1.31902	0.0055932	0.356327
6939005	NM_008066 // Gabra2 // gamma-aminobutyric acid (GABA) A receptor, subunit alpha	Gabra2	NM_008066	57.498	59.5191	56.4495	42.1751	43.6645	45.816	57.8081	43.8599	-1.31802	0.00562339	0.356894
6840589	NM_080457 // Muc4 // mucin 4 // 16 B3 // 140474 /// ENSMUST00000096106 // Muc4 /	Muc4	NM_080457	38.6839	51.6877	53.4256	81.8857	65.357	58.0378	47.4485	67.7233	1.4273	0.00573641	0.362693
6750567	NM_009526 // Wnt6 // wingless-related MMTV integration site 6 // 1 C3 // 22420 /	Wnt6	NM_009526	36.3665	41.553	45.3409	28.0954	34.207	29.8604	40.9196	30.6159	-1.33654	0.00580555	0.363051
6890436	NM_145395 // Duoxa1 // dual oxidase maturation factor 1 // 2 E5 // 213696 /// EN	Duoxa1	NM_145395	46.5649	54.8067	61.7398	36.0448	43.4059	36.3028	54.0117	38.4396	-1.40511	0.00583462	0.363051
6970084	NM_147096 // Olfr666 // olfactory receptor 666 // --- // 259100 /// ENSMUST00000	Olfr666	NM_147096	167.672	132.205	91.861	190.619	206.407	177.975	126.75	191.316	1.50939	0.00584439	0.363051
6963013	NM_008887 // Phox2a // paired-like homeobox 2a // 7 E3|7 50.0 cM // 11859 /// EN	Phox2a	NM_008887	30.1727	24.1825	33.1942	55.7075	36.0046	53.2316	28.9329	47.4403	1.63967	0.0058445	0.363051
6920954	NM_172689 // Ddx58 // DEAD (Asp-Glu-Ala-Asp) box polypeptide 58 // 4 A5 // 23007	Ddx58	NM_172689	151.986	137.588	129.917	175.463	174.633	182.275	139.535	177.424	1.27154	0.00587054	0.363051
6970035	BC058791 // E030002O03Rik // RIKEN cDNA E030002O03 gene // 7 E3 // 244180 /// EN	E030002O03Rik	BC058791	75.5972	77.9934	98.5777	312.162	166.773	98.155	83.454	172.242	2.06391	0.00587209	0.363051
6903099	NM_001025261 // Tpd52 // tumor protein D52 // 3 A1-A2 // 21985 /// NM_001025263	Tpd52	NM_001025261	28.4962	27.5095	29.7587	65.6226	32.7554	44.1123	28.5734	45.5999	1.59589	0.00591174	0.364159
6922165	NM_008649 // Mup5 // major urinary protein 5 // 4 B3 // 17844 /// NM_008648 // M	Mup5	NM_008649	18.5105	23.067	22.0303	14.13	17.1377	14.7976	21.1095	15.3024	-1.37948	0.00599293	0.365372
6899092	NM_001033484 // Iqgap3 // IQ motif containing GTPase activating protein 3 // 3 F	Iqgap3	NM_001033484	282.934	196.727	220.473	163.567	160.943	194.207	230.658	172.27	-1.33893	0.00600358	0.365372
6779185	BC040462 // Spred2 // sprouty-related, EVH1 domain containing 2 // 11 A3.2 // 11	Spred2	BC040462	310.113	197.512	227.249	169.84	169.884	180.364	240.55	173.293	-1.38811	0.00601657	0.365372
6759549	NM_011770 // Ikzf2 // IKAROS family zinc finger 2 // 1 C3 // 22779 /// ENSMUST00	Ikzf2	NM_011770	158.918	183.506	190.668	281.521	214.849	243.229	177.16	245.029	1.38309	0.00602767	0.365372
6770073	NM_008438 // Kera // keratocan // 10 C3|10 61.0 cM // 16545 /// ENSMUST000001052	Kera	NM_008438	223.976	202.884	298.219	171.604	167.378	138.009	238.411	158.262	-1.50644	0.00604292	0.365372
6941150	NM_172884 // 2900026A02Rik // RIKEN cDNA 2900026A02 gene // 5 F // 243219 /// EN	2900026A02Rik	NM_172884	238.421	199.755	195.296	156.361	163.329	167.377	210.304	162.292	-1.29583	0.00606227	0.365372
6989974	NM_026515 // 2810417H13Rik // RIKEN cDNA 2810417H13 gene // 9 C // 68026 /// ENS	2810417H13Rik	NM_026515	628.662	676.478	692.985	471.459	542.237	542.162	665.475	517.513	-1.28591	0.00608584	0.365478
6999631	NM_025419 // 1110059G10Rik // RIKEN cDNA 1110059G10 gene // 9 F4 // 66202 /// BC	1110059G10Rik	NM_025419	149.93	155.598	131.205	112.491	120.43	117	145.194	116.595	-1.24529	0.0061976	0.37086
6799857	NM_175191 // Gpr22 // G protein-coupled receptor 22 // 12 A3 // 73010 /// ENSMUS	Gpr22	NM_175191	19.3288	20.2107	21.943	28.1055	27.5126	28.2539	20.4658	27.9555	1.36596	0.0063198	0.376827
6875191	NM_023116 // Cacnb2 // calcium channel, voltage-dependent, beta 2 subunit // 2 A	Cacnb2	NM_023116	89.349	84.8675	82.0022	113.776	103.137	104.506	85.353	107.037	1.25405	0.00656608	0.390123
6931835	NM_025939 // Paics // phosphoribosylaminoimidazole carboxylase, phosphoribosylam	Paics	NM_025939	289.58	279.427	307.661	235.31	229.885	236.283	291.993	233.81	-1.24885	0.00659082	0.390209
6953721	BC043099 // 1200009O22Rik // RIKEN cDNA 1200009O22 gene // 6 B3 // 66873	1200009O22Rik	BC043099	327.972	248.389	280.973	183.284	238.555	211.926	283.93	210.039	-1.3518	0.00665434	0.391448
6959138	NM_133743 // Lypd3 // Ly6/Plaur domain containing 3 // 7 A3 // 72434 /// ENSMUST	Lypd3	NM_133743	55.7434	66.5534	62.4444	43.4207	54.2612	47.9085	61.4167	48.3281	-1.27083	0.00665848	0.391448
6978286	NM_013603 // Mt3 // metallothionein 3 // 8 C5|8 45.0 cM // 17751 /// ENSMUST0000	Mt3	NM_013603	107.031	115.139	100.88	143.837	149.455	130.167	107.526	140.916	1.31053	0.00670862	0.391465
6913902	NM_001015681 // E130308A19Rik // RIKEN cDNA E130308A19 gene // 4 B3 // 230259 //	E130308A19Rik	NM_001015681	127.852	133.315	106.802	167.432	144.503	171.463	122.102	160.679	1.31594	0.00672511	0.391465
6830761	NM_009270 // Sqle // squalene epoxidase // 15 D1 // 20775 /// ENSMUST00000022977	Sqle	NM_009270	347.809	347.483	313.117	257.967	266.116	283.784	335.733	269.076	-1.24773	0.00674666	0.391465
7009716	NM_021431 // Nudt11 // nudix (nucleoside diphosphate linked moiety X)-type motif	Nudt11	NM_021431	33.0059	39.0627	32.1256	28.0302	26.2723	27.0741	34.5993	27.116	-1.27598	0.00675222	0.391465
6902746	NM_001039094 // Negr1 // neuronal growth regulator 1 // 3 H4 // 320840 /// NM_17	Negr1	NM_001039094	209.419	222.663	253.017	323.944	278.89	295.811	227.653	298.977	1.31331	0.0067968	0.392691
6799897	NM_020272 // Pik3cg // phosphoinositide-3-kinase, catalytic, gamma polypeptide /	Pik3cg	NM_020272	47.6591	49.0605	47.0352	57.8366	55.4352	60.8772	47.9108	58.0072	1.21073	0.00685956	0.394955
6854537	NM_001013385 // Grm4 // glutamate receptor, metabotropic 4 // 17 A3.3 // 268934	Grm4	NM_001013385	42.4802	44.0723	48.6484	56.955	69.5573	52.1639	44.9924	59.1219	1.31404	0.00688526	0.395077
6971348	NM_175560 // Zfp747 // zinc finger protein 747 // 7 F3 // 269997 /// NM_146203 /	Zfp747	NM_175560	58.0329	50.4573	50.4845	71.2946	59.1321	79.5395	52.8752	69.4739	1.31392	0.0069278	0.396162
6781560	NM_007413 // Adora2b // adenosine A2b receptor // 11 B2 // 11541 /// ENSMUST0000	Adora2b	NM_007413	51.5693	67.621	74.5151	43.4896	50.6823	48.2902	63.8126	47.3916	-1.34649	0.00696791	0.3971
6769481	NM_028709 // Btbd11 // BTB (POZ) domain containing 11 // 10 C1 // 74007 /// NM_0	Btbd11	NM_028709	101.817	81.3257	80.7819	76.189	58.5002	65.2267	87.4557	66.2459	-1.32017	0.00709387	0.402571
6803030	NM_001081191 // Eml5 // echinoderm microtubule associated protein like 5 // 12 E	Eml5	NM_001081191	16.814	25.2348	26.676	54.2669	29.867	53.436	22.4524	44.244	1.97056	0.00711197	0.402571
6887282	NM_016719 // Grb14 // growth factor receptor bound protein 14 // 2 C1.3 // 50915	Grb14	NM_016719	85.1574	61.8041	75.4888	50.5346	46.3202	64.0688	73.5147	53.1295	-1.38369	0.00715518	0.402659
6970857	NM_022420 // Gprc5b // G protein-coupled receptor, family C, group 5, member B /	Gprc5b	NM_022420	345.368	252.777	245.092	224.849	192.294	194.196	277.62	203.251	-1.3659	0.00716769	0.402659
6963534	NM_177282 // Mical2 // microtubule associated monoxygenase, calponin and LIM dom	Mical2	NM_177282	87.1066	81.2547	135.339	62.2486	69.4181	68.1868	98.5764	66.5428	-1.4814	0.00719565	0.402659
6992866	NM_011700 // Vill // villin-like // 9 F4 // 22351 /// ENSMUST00000074734 // Vill	Vill	NM_011700	75.1703	80.3407	75.7193	102.852	91.7655	94.9858	77.0424	96.424	1.25156	0.00720966	0.402659
6778972	NM_207655 // Egfr // epidermal growth factor receptor // 11 A1-A4|11 9.0 cM // 1	Egfr	NM_207655	640.538	616.647	566.542	498.058	456.769	503.113	607.117	485.528	-1.25043	0.00729219	0.405916
6775451	NM_013769 // Tjp3 // tight junction protein 3 // 10 C1 // 27375 /// ENSMUST00000	Tjp3	NM_013769	42.1319	52.624	50.7435	58.037	65.8271	57.5873	48.2752	60.3687	1.25051	0.00735007	0.407783
6877229	NM_008426 // Kcnj3 // potassium inwardly-rectifying channel, subfamily J, member	Kcnj3	NM_008426	36.8481	32.8577	45.8271	20.0499	28.2168	22.241	38.141	23.2589	-1.63984	0.00737809	0.407987
6805462	NM_008156 // Gpld1 // glycosylphosphatidylinositol specific phospholipase D1 //	Gpld1	NM_008156	52.5668	57.6832	54.1391	43.4676	44.0934	44.2314	54.755	43.9296	-1.24643	0.00740625	0.408196
6825713	NM_013514 // Epb4.9 // erythrocyte protein band 4.9 // 14 D2|14 38.0 cM // 13829	Epb4.9	NM_013514	78.344	73.9024	70.5884	90.2904	93.3016	90.1778	74.2104	91.2454	1.22955	0.00745336	0.409446
6970034	NM_198624 // Ubqlnl // ubiquilin-like // 7 E3 // 244179 /// ENSMUST00000059121 /	Ubqlnl	NM_198624	23.0485	22.9355	27.1828	107.959	42.8793	29.7977	24.3117	51.6691	2.12527	0.00750528	0.410951
6841712	NM_001014423 // Abi3bp // ABI gene family, member 3 (NESH) binding protein // 16	Abi3bp	NM_001014423	298.803	253.992	281.845	346.872	354.59	403.227	277.592	367.408	1.32356	0.00768773	0.41957
6995090	NM_009476 // Upk2 // uroplakin 2 // 9 A5.2|9 26.0 cM // 22269 /// ENSMUST0000004	Upk2	NM_009476	74.6583	104.309	92.3602	117.14	127.725	106.055	89.5971	116.638	1.3018	0.00787529	0.427984
7016555	NM_011855 // Odz1 // odd Oz/ten-m homolog 1 (Drosophila) // X A2 // 23963 /// EN	Odz1	NM_011855	54.291	49.5468	54.7368	65.3552	61.3661	66.2583	52.8049	64.2908	1.21752	0.00789299	0.427984
6785307	NM_001012273 // Birc5 // baculoviral IAP repeat-containing 5 // 11 E2 // 11799 /	Birc5	NM_001012273	186.823	224.106	181.709	150.446	148.381	167.726	196.676	155.281	-1.26658	0.00807068	0.435659
6792427	BC024617 // C630004H02Rik // RIKEN cDNA C630004H02 gene // 11 E2 // 217310 /// E	C630004H02Rik	BC024617	67.1158	49.5478	54.6697	77.1337	74.086	87.346	56.6498	79.3248	1.40026	0.00808654	0.435659
6945665	NM_023538 // Agk // acylglycerol kinase // 6 B1 // 69923 /// ENSMUST00000031977	Agk	NM_023538	330.304	336.99	323.426	440.571	477.584	398.393	330.194	437.649	1.32543	0.00821579	0.436939
6806831	NM_146042 // Rnf144b // ring finger protein 144B // 13 A5 // 218215 /// ENSMUST0	Rnf144b	NM_146042	145.668	118.928	154.961	97.867	104.25	109.233	138.982	103.678	-1.3405	0.00822651	0.436939
6946204	NM_028035 // Snx10 // sorting nexin 10 // 6 B3 // 71982 /// NM_001127348 // Snx1	Snx10	NM_028035	33.822	31.6484	28.4189	37.6704	40.8638	39.5315	31.2166	39.3333	1.26001	0.00824206	0.436939
7018804	NM_021476 // Cysltr1 // cysteinyl leukotriene receptor 1 // X D // 58861 /// ENS	Cysltr1	NM_021476	36.5341	40.2116	36.1489	47.7616	44.8346	71.1371	37.5877	53.4067	1.42085	0.00827418	0.436939
6859285	NM_007883 // Dsg2 // desmoglein 2 // 18 A2|18 7.05 cM // 13511 /// ENSMUST000000	Dsg2	NM_007883	65.4958	85.3057	87.8816	59.323	56.7626	55.7079	78.8916	57.2447	-1.37815	0.00834472	0.436939
6802026	NM_013738 // Plek2 // pleckstrin 2 // 12 D2 // 27260 /// ENSMUST00000021544 // P	Plek2	NM_013738	39.8476	51.6308	51.3471	33.0677	38.0525	30.1551	47.2725	33.6033	-1.40678	0.00836141	0.436939
6824743	NM_010590 // Jub // ajuba // 14 C3 // 16475 /// ENSMUST00000054487 // Jub // aju	Jub	NM_010590	219.465	211.495	186.941	159.208	149.308	179.297	205.489	162.134	-1.26741	0.00836192	0.436939
6807812	NM_172392 // Zfp759 // zinc finger protein 759 // 13 B3|13 39.9 cM // 268670 ///	Zfp759	NM_172392	105.918	98.1673	93.2202	85.7521	78.9573	75.4464	98.9652	79.9391	-1.23801	0.0083751	0.436939
6824834	NM_008683 // Nedd8 // neural precursor cell expressed, developmentally down-regu	Nedd8	NM_008683	676.347	613.177	607.576	456.943	552.071	510.873	631.614	505.116	-1.25044	0.00838196	0.436939
6973228	NM_016908 // Syt5 // synaptotagmin V // 7 A1 // 53420 /// ENSMUST00000065957 //	Syt5	NM_016908	193.215	135.873	110.905	247.985	193.803	214.752	142.794	217.726	1.52475	0.00839039	0.436939
6789343	NM_009601 // Chrnb1 // cholinergic receptor, nicotinic, beta polypeptide 1 (musc	Chrnb1	NM_009601	111.626	50.5504	61.3716	133.035	135.079	170.122	70.2239	145.135	2.06674	0.00841127	0.436939
6763623	NM_010231 // Fmo1 // flavin containing monooxygenase 1 // 1 H1|1 92.6 cM // 1426	Fmo1	NM_010231	270.323	224.043	305.202	404.641	347.912	353.459	264.404	367.813	1.3911	0.00843446	0.436939
6979318	NM_173016 // Vat1l // vesicle amine transport protein 1 homolog-like (T. califor	Vat1l	NM_173016	128.559	119.475	141.739	188.32	159.493	209.247	129.605	184.543	1.42388	0.00844931	0.436939
6946650	BC107398 // C130092O11Rik // RIKEN cDNA C130092O11 gene // 6 B3 // 232035 /// AK	C130092O11Rik	BC107398	19.675	24.8868	28.0751	35.7857	32.1318	36.6363	23.9553	34.795	1.4525	0.00848	0.437177
6920736	NM_027041 // 1700003M02Rik // RIKEN cDNA 1700003M02 gene // 4 A5 // 69329 /// EN	1700003M02Rik	NM_027041	21.0136	27.8644	29.1855	35.1078	40.0442	31.612	25.7577	35.4212	1.37518	0.00854121	0.438981
6770160	NM_026268 // Dusp6 // dual specificity phosphatase 6 // 10 C3 // 67603 /// ENSMU	Dusp6	NM_026268	415.335	397.651	493.289	285.778	263.851	357.84	433.51	299.934	-1.44536	0.00860093	0.440699
6756345	NM_198654 // Nsl1 // NSL1, MIND kinetochore complex component, homolog (S. cerev	Nsl1	NM_198654	146.169	139.933	158.816	125.932	117.472	121.663	148.1	121.64	-1.21753	0.00870221	0.444529
6931512	NM_008069 // Gabrb1 // gamma-aminobutyric acid (GABA) A receptor, subunit beta 1	Gabrb1	NM_008069	25.268	27.809	24.3797	18.4068	20.0902	17.3263	25.7787	18.5733	-1.38795	0.00884934	0.450671
6932364	NM_009141 // Cxcl5 // chemokine (C-X-C motif) ligand 5 // 5 E1|5 53.0 cM // 2031	Cxcl5	NM_009141	38.4988	39.6564	29.5165	67.2093	43.3431	47.9374	35.5856	51.8812	1.45792	0.00893444	0.453626
6992452	NM_028312 // Ccdc12 // coiled-coil domain containing 12 // 9 F2 // 72654 /// ENS	Ccdc12	NM_028312	24.6151	26.2003	26.2333	20.4324	20.4085	20.3467	25.6718	20.3959	-1.25867	0.00904914	0.458062
6989038	NM_009964 // Cryab // crystallin, alpha B // 9 A5.3|9 29.0 cM // 12955 /// NM_02	Cryab	NM_009964	335.284	126.39	206.28	339.425	432.507	418.221	205.997	394.5	1.91508	0.00917509	0.461859
7005797	NM_145942 // Hmgcs1 // 3-hydroxy-3-methylglutaryl-Coenzyme A synthase 1 // --- /	Hmgcs1	NM_145942	784.658	843.445	782.708	594.8	614.747	689.683	803.113	631.789	-1.27118	0.00919162	0.461859
6829123	NM_001008420 // Cdh12 // cadherin 12 // 15 A2|15 9.9 cM // 215654 /// ENSMUST000	Cdh12	NM_001008420	47.1547	56.2585	60.6329	43.9539	44.7148	42.768	54.3844	43.8049	-1.24151	0.00920686	0.461859
6949860	NM_011324 // Scnn1a // sodium channel, nonvoltage-gated 1 alpha // 6 F3|6 60.6 c	Scnn1a	NM_011324	41.8783	44.7343	45.8684	56.0017	56.8193	57.1329	44.1279	56.6494	1.28375	0.00927067	0.463082
6981905	NM_001005863 // Mtus1 // mitochondrial tumor suppressor 1 // 8 A4 // 102103 ///	Mtus1	NM_001005863	76.9111	76.9543	82.1723	101.604	92.0401	96.795	78.641	96.7346	1.23008	0.00929053	0.463082
6870841	NR_026942 // E330013P04Rik // RIKEN cDNA E330013P04 gene // 19 D3 // 107376 ///	E330013P04Rik	NR_026942	37.785	38.0528	33.6431	53.9829	57.1103	52.8972	36.4364	54.6345	1.49945	0.00931414	0.463082
6867566	NM_013495 // Cpt1a // carnitine palmitoyltransferase 1a, liver // 19 A|19 2.0 cM	Cpt1a	NM_013495	464.875	445.407	438.493	560.935	545.044	525.927	449.454	543.78	1.20987	0.00935826	0.463898
6880718	NM_021507 // Sqrdl // sulfide quinone reductase-like (yeast) // 2 F2 // 59010 //	Sqrdl	NM_021507	46.0475	43.7666	46.2512	69.9286	54.9379	52.9508	45.3412	58.8121	1.2971	0.00946792	0.46795
6962502	NM_011807 // Dlg2 // discs, large homolog 2 (Drosophila) // 7 E1|7 47.6 cM // 23	Dlg2	NM_011807	110.382	124.861	122.517	189.376	131.734	178.727	119.08	164.59	1.38217	0.00954251	0.469061
6873663	NM_021377 // Sorcs1 // VPS10 domain receptor protein SORCS 1 // 19 D2|19 51.0 cM	Sorcs1	NM_021377	70.7952	72.5403	71.4662	105.751	88.6611	103.95	71.5971	99.1472	1.38479	0.0095464	0.469061
6775201	NM_001109991 // Col18a1 // collagen, type XVIII, alpha 1 // 10 41.3 cM // 12822	Col18a1	NM_001109991	176.617	145.37	149.929	119.953	117.215	128.385	156.723	121.759	-1.28715	0.00969735	0.474312
6929510	NM_153526 // Insig1 // insulin induced gene 1 // 5 B1 // 231070 /// ENSMUST00000	Insig1	NM_153526	181.591	169.914	213.747	149.16	155.528	136.47	187.532	146.836	-1.27715	0.00970988	0.474312
6991192	NM_011851 // Nt5e // 5' nucleotidase, ecto // 9 E3.2 // 23959 /// ENSMUST0000003	Nt5e	NM_011851	89.6816	73.5289	95.3585	59.9638	64.8961	58.5083	85.6725	61.0627	-1.40302	0.00977708	0.475422
6915844	NM_198412 // Dnajc6 // DnaJ (Hsp40) homolog, subfamily C, member 6 // 4 C6 // 72	Dnajc6	NM_198412	82.4073	67.2699	62.7403	48.9542	53.8905	47.9434	70.3252	50.197	-1.40099	0.00978935	0.475422
6788791	NM_009171 // Shmt1 // serine hydroxymethyltransferase 1 (soluble) // 11 B2 // 20	Shmt1	NM_009171	158.494	167.283	166.832	136.108	140.555	136.022	164.153	137.546	-1.19344	0.00987438	0.478165
6755125	NM_177068 // Olfml2b // olfactomedin-like 2B // 1 H3 // 320078 /// ENSMUST000000	Olfml2b	NM_177068	203.199	167.921	217.866	231.584	286.452	271.028	195.166	261.974	1.34231	0.00999099	0.482418
6838338	NM_009504 // Vdr // vitamin D receptor // 15 F1 // 22337 /// ENSMUST00000023119	Vdr	NM_009504	37.2717	37.4535	48.1929	51.4465	58.4994	46.755	40.671	52.013	1.27887	0.0101322	0.487831
6922966	NM_172870 // Bnc2 // basonuclin 2 // 4 C4 // 242509 /// ENSMUST00000102820 // Bn	Bnc2	NM_172870	1340.08	1430.6	1277.4	1643.09	1511.22	1778.81	1347.9	1640.7	1.21724	0.0102294	0.4911
6828480	NM_011815 // Fyb // FYN binding protein // 15 A1 // 23880 /// ENSMUST00000090461	Fyb	NM_011815	53.8577	56.5318	43.9969	78.9108	63.2604	83.0202	51.1666	74.5559	1.45712	0.0102776	0.492004
6967971	NM_053080 // Aldh1a3 // aldehyde dehydrogenase family 1, subfamily A3 // 7 C //	Aldh1a3	NM_053080	78.9168	90.6811	108.504	60.7495	76.0144	75.3837	91.9132	70.3457	-1.30659	0.0103599	0.493686
6762345	NM_007570 // Btg2 // B-cell translocation gene 2, anti-proliferative // 1 E4|1 7	Btg2	NM_007570	319.876	256.426	265.265	387.701	361.665	391.568	279.174	380.075	1.36143	0.0104108	0.493686
6838823	NM_021391 // Ppp1r1a // protein phosphatase 1, regulatory (inhibitor) subunit 1A	Ppp1r1a	NM_021391	74.4965	62.7873	70.7854	58.0189	54.0937	52.127	69.1803	54.6925	-1.2649	0.0104559	0.493686
6963058	NM_147079 // Olfr547 // olfactory receptor 547 // --- // 259083 /// ENSMUST00000	Olfr547	NM_147079	22.4577	23.9357	27.5513	16.7926	17.0298	16.5017	24.5575	16.7734	-1.46408	0.010457	0.493686
6937813	NM_008935 // Prom1 // prominin 1 // 5 B3 // 19126 /// ENSMUST00000087441 // Prom	Prom1	NM_008935	190.689	206.575	173.484	150.877	145.971	158.502	189.768	151.696	-1.25097	0.0104686	0.493686
6852144	NM_029999 // Lbh // limb-bud and heart // --- // 77889 /// BC052470 // Lbh // li	Lbh	NM_029999	448.051	513.482	401.526	343.408	360.234	337.728	452.054	346.995	-1.30277	0.0104895	0.493686
7013005	NM_025503 // 1700029P11Rik // RIKEN cDNA 1700029P11 gene // 15 E1 // 66346 /// E	1700029P11Rik	NM_025503	20.7634	31.5971	29.0446	17.2717	21.663	15.5143	26.7097	17.972	-1.48619	0.0105217	0.493814
6762944	NM_008869 // Pla2g4a // phospholipase A2, group IVA (cytosolic, calcium-dependen	Pla2g4a	NM_008869	140.057	142.915	162.526	177.348	174.324	206.088	148.173	185.387	1.25115	0.010746	0.50293
6978823	NM_172760 // Elmo3 // engulfment and cell motility 3, ced-12 homolog (C. elegans	Elmo3	NM_172760	45.8522	43.038	41.4063	55.4237	55.7856	49.9295	43.3936	53.6442	1.23623	0.0109013	0.508777
6764046	NM_025557 // Pcp4l1 // Purkinje cell protein 4-like 1 // 1 H3 // 66425 /// ENSMU	Pcp4l1	NM_025557	71.5624	86.3689	76.463	45.3651	74.065	46.521	77.8929	53.8678	-1.446	0.0109375	0.509051
6790124	NM_177390 // Myo1d // myosin ID // 11 B5|11 46.0 cM // 338367 /// ENSMUST0000004	Myo1d	NM_177390	154.957	156.951	179.214	225.917	184.448	209.753	163.349	205.99	1.26104	0.011022	0.511563
6993489	NM_019482 // Panx1 // pannexin 1 // 9 A2 // 55991 /// ENSMUST00000056755 // Panx	Panx1	NM_019482	134.302	139.043	132.275	118.868	115.81	110.387	135.177	114.968	-1.17578	0.0113519	0.524642
6759664	NM_010518 // Igfbp5 // insulin-like growth factor binding protein 5 // 1 C3|1 36	Igfbp5	NM_010518	3003.02	2694.5	2366.76	3293.94	3345.49	3325.37	2675.51	3321.46	1.24147	0.0113684	0.524642
6911727	NM_010276 // Gem // GTP binding protein (gene overexpressed in skeletal muscle)	Gem	NM_010276	45.1997	41.3777	45.3236	39.034	32.332	37.3325	43.928	36.1178	-1.21624	0.0113978	0.524642
6848479	NM_146073 // Zdhhc14 // zinc finger, DHHC domain containing 14 // 17 A1 // 22445	Zdhhc14	NM_146073	110.001	119.108	123.257	143.75	148.698	146.148	117.323	146.185	1.24601	0.0114763	0.526062
6828016	NM_177393 // Nalcn // sodium leak channel, non-selective // 14 E5 // 338370 ///	Nalcn	NM_177393	34.659	39.0264	38.9537	48.1365	45.0411	57.736	37.4894	50.0237	1.33435	0.0115023	0.526062
6805794	NM_153546 // Mboat1 // membrane bound O-acyltransferase domain containing 1 // 1	Mboat1	NM_153546	131.787	131.425	161.826	203.897	171.066	187.862	140.994	187.128	1.3272	0.0115343	0.526062
6805206	NM_016684 // Zscan12 // zinc finger and SCAN domain containing 12 // 13 A3.1 //	Zscan12	NM_016684	59.1211	55.8076	58.0032	81.0871	67.5601	70.8836	57.6273	72.9563	1.266	0.0115542	0.526062
6857483	NM_009994 // Cyp1b1 // cytochrome P450, family 1, subfamily b, polypeptide 1 //	Cyp1b1	NM_009994	153.111	163.717	139.648	164.901	244.307	304.743	151.837	230.691	1.51933	0.0117085	0.531176
6952926	NM_172893 // Parp12 // poly (ADP-ribose) polymerase family, member 12 // 6 B1 //	Parp12	NM_172893	93.4608	84.0298	93.4168	113.392	106.235	117.548	90.1909	112.293	1.24507	0.0117299	0.531176
6932878	NM_026826 // Mrps18c // mitochondrial ribosomal protein S18C // 5 E3 // 68735 //	Mrps18c	NM_026826	223.847	160.958	208.133	241.869	241.269	262.984	195.734	248.507	1.26961	0.0118429	0.534845
6964036	NM_008855 // Prkcb // protein kinase C, beta // 7 F3|7 60.0 cM // 18751 /// NM_0	Prkcb	NM_008855	33.2659	36.1522	39.8962	43.3545	43.1414	46.5368	36.3376	44.3174	1.21961	0.0119414	0.53641
7015058	NM_146238 // Gemin8 // gem (nuclear organelle) associated protein 8 // X F5 // 2	Gemin8	NM_146238	48.2946	45.1837	39.6451	65.8417	61.3635	56.2866	44.2271	61.0386	1.38012	0.0119416	0.53641
6747986	NM_028829 // Paqr8 // progestin and adipoQ receptor family member VIII // 1 A5 /	Paqr8	NM_028829	74.0239	66.7502	73.5406	84.9687	86.2762	88.7429	71.3593	86.6483	1.21426	0.0120689	0.54068
6836699	NM_011838 // Lynx1 // Ly6/neurotoxin 1 // 15 D3 // 23936 /// ENSMUST00000023259	Lynx1	NM_011838	64.371	62.6833	57.8847	42.4773	51.1038	48.0852	61.5843	47.0842	-1.30796	0.0123168	0.550314
6971129	NM_001081329 // Zkscan2 // zinc finger with KRAB and SCAN domains 2 // 7 F3 // 2	Zkscan2	NM_001081329	94.9884	92.1907	90.9505	111.803	103.07	129.923	92.6944	114.399	1.23415	0.0123753	0.551458
7015462	NM_016913 // Porcn // porcupine homolog (Drosophila) // X A1.1|X 2.15 cM // 5362	Porcn	NM_016913	177.581	145.44	134.699	184.046	207.155	189.3	151.524	193.252	1.27539	0.0125063	0.554702
6983868	NM_010499 // Ier2 // immediate early response 2 // 8 C3|8 38.4 cM // 15936 /// E	Ier2	NM_010499	50.1007	58.4224	67.9579	33.7583	49.497	42.7701	58.3742	41.4986	-1.40666	0.0125425	0.554702
6871514	NM_133804 // Tmem132a // transmembrane protein 132A // 19 A // 98170 /// ENSMUST	Tmem132a	NM_133804	300.279	262.725	222.225	205.983	214.599	208.588	259.781	209.692	-1.23886	0.0125656	0.554702
6964522	NM_133942 // Plekha1 // pleckstrin homology domain containing, family A (phospho	Plekha1	NM_133942	246.175	217.889	245.034	308.199	300.023	320.836	235.995	309.567	1.31176	0.0125955	0.554702
6959128	NM_146183 // Zfp428 // zinc finger protein 428 // 7 A3 // 232969 /// ENSMUST0000	Zfp428	NM_146183	97.3211	75.0698	78.6285	60.1165	71.3015	60.3834	83.1284	63.7291	-1.30441	0.0126136	0.554702
6974618	NM_019808 // Pdlim5 // PDZ and LIM domain 5 // 3 H3 // 56376 /// NM_019809 // Pd	Pdlim5	NM_019808	42.6041	35.7557	43.4333	46.4836	55.4894	50.2085	40.4459	50.5935	1.2509	0.012663	0.555413
6936406	NM_007643 // Cd36 // CD36 antigen // 5 A3|5 2.0 cM // 12491 /// NM_001159555 //	Cd36	NM_007643	54.1256	37.5622	57.3352	77.8875	68.5483	63.295	48.8494	69.6538	1.42589	0.0127772	0.557713
6811689	NM_178189 // Hist1h2ac // histone cluster 1, H2ac // 13 A2-A3 // 319164	Hist1h2ac	NM_178189	24.3395	31.9643	44.9958	16.3667	18.1397	24.3532	32.7127	19.3367	-1.69174	0.012782	0.557713
6885930	NM_175211 // Ralgps1 // Ral GEF with PH domain and SH3 binding motif 1 // 2 B //	Ralgps1	NM_175211	60.1315	57.2435	61.4095	82.4953	63.4417	81.2677	59.569	75.2041	1.26246	0.0129342	0.562888
6771995	NM_177387 // Ust // uronyl-2-sulfotransferase // 10 A1 // 338362 /// ENSMUST0000	Ust	NM_177387	210.717	151.084	161.92	278.214	217.155	245.417	172.745	245.669	1.42215	0.0130215	0.56302
6982786	NM_173874 // Clcn3 // chloride channel 3 // 8 B3.1|8 32.2 cM // 12725 /// NM_173	Clcn3	NM_173874	122.149	133.513	137.973	172.852	149.846	154.762	131.04	158.852	1.21225	0.0130298	0.56302
6932215	NM_009664 // Ambn // ameloblastin // 5 E1|5 46.0 cM // 11698 /// ENSMUST00000031	Ambn	NM_009664	54.834	59.4028	59.8982	80.5968	73.7019	74.2722	57.9996	76.1272	1.31255	0.0130381	0.56302
6840278	NM_198112 // Ostn // osteocrin // 16 B2 // 239790 /// ENSMUST00000066852 // Ostn	Ostn	NM_198112	22.6147	21.1297	23.7672	16.7088	20.8132	16.9109	22.4778	18.0503	-1.24529	0.0130716	0.56302
6918892	NM_133753 // Errfi1 // ERBB receptor feedback inhibitor 1 // 4 E1 // 74155 /// E	Errfi1	NM_133753	515.311	467.366	476.503	580.753	580.491	622.297	485.955	594.194	1.22273	0.0131412	0.564566
6767850	NM_178675 // Slc35f1 // solute carrier family 35, member F1 // 10 B3 // 215085 /	Slc35f1	NM_178675	150.379	126.841	136.918	100.338	95.4213	120.4	137.711	104.853	-1.31338	0.0131842	0.564967
6847928	NM_138597 // Atp5o // ATP synthase, H+ transporting, mitochondrial F1 complex, O	Atp5o	NM_138597	159.416	135.748	154.324	116.311	123.653	119.658	149.475	119.836	-1.24733	0.0132497	0.565024
6910938	NM_145953 // Cth // cystathionase (cystathionine gamma-lyase) // 3 H4 // 107869	Cth	NM_145953	127.509	128.805	149.447	105.336	103.535	115.164	134.892	107.893	-1.25024	0.013253	0.565024
6983225	NM_008841 // Pik3r2 // phosphatidylinositol 3-kinase, regulatory subunit, polype	Pik3r2	NM_008841	272.687	213.482	217.2	190.868	186.132	185.627	232.967	187.526	-1.24231	0.0132943	0.565347
6941048	NM_001025561 // Pus1 // pseudouridine synthase 1 // 5 F // 56361 /// NM_019700 /	Pus1	NM_001025561	106.301	106.614	113.562	96.0731	90.0866	89.6754	108.775	91.8992	-1.18363	0.0134222	0.569338
6993711	NM_173777 // Olfm2 // olfactomedin 2 // 9 A3 // 244723 /// ENSMUST00000034692 //	Olfm2	NM_173777	58.1739	61.287	72.0841	88.2742	78.5598	81.3184	63.5786	82.6178	1.29946	0.0135594	0.573705
6828472	NM_023118 // Dab2 // disabled homolog 2 (Drosophila) // 15 A|15 6.7 cM // 13132	Dab2	NM_023118	1745.83	1483.72	1319.61	2029.77	1842.05	1934.31	1506.41	1933.9	1.28381	0.0137425	0.579991
6907922	NM_145541 // Rap1a // RAS-related protein-1a // 3 F2.2|3 48.5 cM // 109905 /// E	Rap1a	NM_145541	776.655	687.354	732.142	829.685	1000.23	994.743	731.143	938.088	1.28304	0.0138401	0.581083
6859304	NM_026301 // Rnf125 // ring finger protein 125 // 18 A2 // 67664 /// ENSMUST0000	Rnf125	NM_026301	29.9076	29.4232	35.1553	24.5027	25.4515	23.6449	31.3921	24.5219	-1.28016	0.0138802	0.581083
6929920	NM_027373 // Afap1 // actin filament associated protein 1 // 5 B1 // 70292 /// E	Afap1	NM_027373	174.69	155.297	165.288	217.498	178.374	209.194	164.901	200.961	1.21867	0.0139463	0.581083
6898806	NM_009144 // Sfrp2 // secreted frizzled-related protein 2 // 3 E3|3 38.5 cM // 2	Sfrp2	NM_009144	2418.17	1973.58	1856.02	2523.48	2519.81	2556.05	2069.12	2533.12	1.22424	0.0139514	0.581083
6882189	BC027537 // Gins1 // GINS complex subunit 1 (Psf1 homolog) // 2 H1 // 69270 ///	Gins1	BC027537	132.776	121.584	131.941	99.4438	96.0571	116.951	128.664	103.762	-1.24	0.0139612	0.581083
6878933	NM_146977 // Olfr1255 // olfactory receptor 1255 // --- // 258979 /// ENSMUST000	Olfr1255	NM_146977	27.3997	41.7305	33.3682	14.8964	27.4971	17.2805	33.6648	19.2003	-1.75335	0.0139765	0.581083
6965324	NM_008767 // Slc22a18 // solute carrier family 22 (organic cation transporter),	Slc22a18	NM_008767	62.6738	65.367	57.2495	79.3259	78.3695	66.962	61.6697	74.6671	1.21076	0.0140274	0.581757
6792122	NM_147220 // Abca9 // ATP-binding cassette, sub-family A (ABC1), member 9 // 11	Abca9	NM_147220	63.0485	61.3814	87.7617	90.3254	102.546	96.2457	69.7707	96.243	1.37942	0.0142491	0.588522
6859972	NM_007913 // Egr1 // early growth response 1 // 18 C/D|18 16.0 cM // 13653 /// E	Egr1	NM_007913	144.406	86.2301	110.861	70.6996	88.5211	79.6852	111.346	79.3017	-1.40408	0.0143116	0.588522
6970944	NM_007672 // Cdr2 // cerebellar degeneration-related 2 // 7 F2|7 60.0 cM // 1258	Cdr2	NM_007672	218.364	181.144	208.933	179.313	163.83	161.124	202.179	167.903	-1.20415	0.0143302	0.588522
6989438	NM_011352 // Sema7a // sema domain, immunoglobulin domain (Ig), and GPI membrane	Sema7a	NM_011352	68.1254	51.1765	77.9729	48.2123	45.2655	51.4286	64.7802	48.2367	-1.34296	0.0143311	0.588522
7006286	NM_011515 // Vamp7 // vesicle-associated membrane protein 7 // X|X 0.5 cM // 209	Vamp7	NM_011515	899.556	990.072	858.896	606.334	744.233	751.037	914.557	697.205	-1.31175	0.0143876	0.5894
7012730	NM_013476 // Ar // androgen receptor // X C3|X 36.0 cM // 11835 /// ENSMUST00000	Ar	NM_013476	36.2719	35.2712	36.5351	47.9696	41.3949	43.2228	36.0218	44.1105	1.22454	0.014424	0.589451
6997990	NM_018763 // Chst2 // carbohydrate sulfotransferase 2 // --- // 54371 /// ENSMUS	Chst2	NM_018763	188.742	186.974	182.342	135.439	166.146	163.415	185.999	154.351	-1.20504	0.0144615	0.589545
6937227	NM_133903 // Spon2 // spondin 2, extracellular matrix protein // 5 B1 // 100689	Spon2	NM_133903	43.6939	47.4406	48.5271	33.4842	42.6286	35.4185	46.5071	36.9763	-1.25775	0.0145122	0.58983
6796238	NM_016893 // Fut8 // fucosyltransferase 8 // 12 C3 // 53618 /// ENSMUST000000628	Fut8	NM_016893	191.349	193.203	215.42	254.996	222.058	251.151	199.699	242.276	1.21321	0.0145389	0.58983
6769662	NM_145423 // Slc5a8 // solute carrier family 5 (iodide transporter), member 8 //	Slc5a8	NM_145423	26.8217	35.1112	36.953	50.0584	46.0219	40.6964	32.6482	45.4289	1.39147	0.0146112	0.590176
6975900	NM_007981 // Acsl1 // acyl-CoA synthetase long-chain family member 1 // 8 B2 //	Acsl1	NM_007981	135.595	100.015	128.039	173.115	147.416	155.946	120.194	158.472	1.31846	0.0146277	0.590176
6961977	NM_013659 // Sema4b // sema domain, immunoglobulin domain (Ig), transmembrane do	Sema4b	NM_013659	245.05	230.933	255.778	207.856	185.163	214.599	243.706	202.138	-1.20564	0.0146531	0.590176
6969017	NM_133722 // Fam108c // family with sequence similarity 108, member C // 7 D3 //	Fam108c	NM_133722	489.889	455.687	423.368	371.5	401.874	365.531	455.504	379.309	-1.20088	0.0147647	0.593245
6890712	NM_145532 // Mall // mal, T-cell differentiation protein-like // 2 F1 // 228576	Mall	NM_145532	151.729	154.176	157.573	134.086	117.533	106.519	154.474	118.848	-1.29977	0.0148364	0.594698
6752523	BC028767 // 3110009E18Rik // RIKEN cDNA 3110009E18 gene // 1 E2 // 73103 /// ENS	3110009E18Rik	BC028767	28.3998	30.5049	32.6593	24.2056	25.6087	22.2459	30.4717	23.9802	-1.27071	0.0149426	0.597524
6906325	NM_017469 // Gucy1b3 // guanylate cyclase 1, soluble, beta 3 // 3 E3 // 54195 //	Gucy1b3	NM_017469	65.3498	49.7381	48.9057	40.832	36.5366	45.3198	54.1707	40.7385	-1.32972	0.0150673	0.601076
6954619	NM_016794 // Vamp8 // vesicle-associated membrane protein 8 // 6 C1|6 31.5 cM //	Vamp8	NM_016794	270.719	249.759	254.849	225.165	226.325	181.404	258.29	209.876	-1.23069	0.015171	0.601735
6999130	NM_009916 // Ccr4 // chemokine (C-C motif) receptor 4 // 9 F3|9 61.0 cM // 12773	Ccr4	NM_009916	9.76805	11.9635	10.9859	12.6092	14.967	13.2187	10.8684	13.5624	1.24787	0.0151799	0.601735
6954385	NM_007836 // Gadd45a // growth arrest and DNA-damage-inducible 45 alpha // 6 C1	Gadd45a	NM_007836	49.6272	50.304	42.9513	32.1873	42.7532	39.105	47.5077	37.7538	-1.25836	0.0151915	0.601735
7013389	NM_172781 // Klhl4 // kelch-like 4 (Drosophila) // X E1 // 237010 /// ENSMUST000	Klhl4	NM_172781	158.211	169.398	176.917	224.102	195.628	203.036	167.999	207.244	1.23361	0.015293	0.603012
6869736	BC116839 // AI606181 // expressed sequence AI606181 // 19 C3 // 226118 /// ENSMU	AI606181	BC116839	77.5299	78.5925	72.4438	68.7997	45.1151	58.6334	76.1409	56.6699	-1.34358	0.0153205	0.603012
6996440	NM_173413 // Rab8b // RAB8B, member RAS oncogene family // 9 C // 235442 /// ENS	Rab8b	NM_173413	306.017	279.724	316.46	248.408	245.57	258.943	300.329	250.909	-1.19697	0.015358	0.603012
6781437	NM_029044 // Lrrc48 // leucine rich repeat containing 48 // 11 B2 // 74665 /// E	Lrrc48	NM_029044	26.8891	34.1731	30.0404	39.083	37.4912	36.0009	30.2218	37.5039	1.24095	0.0154019	0.603012
6924750	NM_010173 // Faah // fatty acid amide hydrolase // 4 D1|4 56.5 cM // 14073 /// E	Faah	NM_010173	40.1153	48.6939	42.7618	54.6637	56.28	50.8667	43.7133	53.8883	1.23277	0.0154037	0.603012
6768928	NM_146006 // Lss // lanosterol synthase // 10 C1|10 41.1 cM // 16987 /// ENSMUST	Lss	NM_146006	294.93	316.355	329.545	270.297	237.621	278.115	313.282	261.406	-1.19845	0.0154805	0.60317
6884441	NM_027290 // Mcm10 // minichromosome maintenance deficient 10 (S. cerevisiae) //	Mcm10	NM_027290	206.331	219.092	220.159	183.6	181.647	186.118	215.101	183.779	-1.17044	0.0155946	0.60317
6977795	NM_001039514 // Dhps // deoxyhypusine synthase // 8 C3 // 330817 /// NM_026399 /	Dhps	NM_001039514	101.382	99.1286	99.7421	83.494	81.2609	87.6638	100.08	84.098	-1.19004	0.0155962	0.60317
6930335	NM_175937 // Cpeb2 // cytoplasmic polyadenylation element binding protein 2 // 5	Cpeb2	NM_175937	94.4108	72.0282	101.234	150.367	111.541	123.757	88.2981	127.562	1.44467	0.0156433	0.60317
6962379	NM_028238 // Rab38 // RAB38, member of RAS oncogene family // 7 E1|7 46.0 cM //	Rab38	NM_028238	44.1126	45.4249	36.3305	29.8355	30.6123	35.3706	41.7551	31.8486	-1.31105	0.0156502	0.60317
6994705	NM_011449 // Spa17 // sperm autoantigenic protein 17 // 9 B // 20686 /// ENSMUST	Spa17	NM_011449	44.6671	51.1046	45.9907	58.7037	54.8169	57.9208	47.1743	57.1222	1.21087	0.0156555	0.60317
6811073	NM_133643 // Edaradd // EDAR (ectodysplasin-A receptor)-associated death domain	Edaradd	NM_133643	132.689	122.286	136.23	111.764	91.0918	86.866	130.265	95.9865	-1.35712	0.0156597	0.60317
6856367	NM_026497 // Nudt12 // nudix (nucleoside diphosphate linked moiety X)-type motif	Nudt12	NM_026497	80.5739	101.074	85.584	103.821	110.155	106.297	88.663	106.726	1.20373	0.0157667	0.604689
6885924	NM_178888 // Garnl3 // GTPase activating RANGAP domain-like 3 // 2 B // 99326 //	Garnl3	NM_178888	117.303	111.524	127.371	173.017	127.18	149.412	118.554	148.696	1.25425	0.0157713	0.604689
6992307	NM_177275 // Amigo3 // adhesion molecule with Ig like domain 3 // 9 F2 // 320844	Amigo3	NM_177275	50.5718	52.8642	50.9094	40.1734	49.2585	38.8774	51.4386	42.5309	-1.20944	0.015844	0.605618
6875695	NM_025980 // Nrarp // Notch-regulated ankyrin repeat protein // 2 A3 // 67122 //	Nrarp	NM_025980	63.9712	59.022	62.2978	49.3381	52.9838	46.8793	61.7291	49.6709	-1.24276	0.0158736	0.605618
6781201	NM_008165 // Gria1 // glutamate receptor, ionotropic, AMPA1 (alpha 1) // 11 B1.3	Gria1	NM_008165	125.251	130.524	151.398	181.634	158.464	178.292	135.268	172.485	1.27513	0.0159523	0.605618
6965157	NM_019762 // Pkp3 // plakophilin 3 // 7 F5 // 56460 /// ENSMUST00000066873 // Pk	Pkp3	NM_019762	97.9362	104.331	103.563	78.1888	94.1292	83.2922	101.903	84.9487	-1.19958	0.015966	0.605618
6888315	NM_133840 // Clp1 // CLP1, cleavage and polyadenylation factor I subunit, homolo	Clp1	NM_133840	84.2865	93.1833	113.332	75.9517	69.4792	82.1347	96.1943	75.6784	-1.27109	0.0159961	0.605618
6782694	NM_009657 // Aldoc // aldolase C, fructose-bisphosphate // 11 B5|11 44.98 cM //	Aldoc	NM_009657	179.197	145.878	157.639	290.284	200.586	193.351	160.322	224.125	1.39796	0.0160125	0.605618
6940535	NM_009158 // Mapk10 // mitogen-activated protein kinase 10 // 5 E5 // 26414 ///	Mapk10	NM_009158	57.0198	44.3339	47.5529	85.5621	79.3374	112.498	49.3528	91.4043	1.85206	0.0161792	0.607628
6803918	NM_025399 // Nudt14 // nudix (nucleoside diphosphate linked moiety X)-type motif	Nudt14	NM_025399	180.162	134.403	158.451	118.133	113.628	129.944	156.551	120.376	-1.30052	0.0162021	0.607628
6959461	NM_008496 // Lgals7 // lectin, galactose binding, soluble 7 // 7 A3 // 16858 ///	Lgals7	NM_008496	78.9359	94.1031	107.146	67.3483	83.1428	64.6895	92.6725	71.2847	-1.30004	0.0162028	0.607628
6849221	NM_023058 // Pkmyt1 // protein kinase, membrane associated tyrosine/threonine 1	Pkmyt1	NM_023058	126.119	101.894	115.283	88.458	98.5613	93.7554	113.998	93.5004	-1.21923	0.0162107	0.607628
6988928	ENSMUST00000048824 // EG434402 // predicted gene, EG434402 // 9 A5.3 // 434402	EG434402	ENSMUST00000048824	105.303	64.5806	76.0154	124.044	118.946	117.26	80.2567	120.049	1.49581	0.0165075	0.617373
6813229	NM_001024474 // Diras2 // DIRAS family, GTP-binding RAS-like 2 // 13 A5 // 68203	Diras2	NM_001024474	213.167	208.286	200.163	117.495	159.912	182.426	207.135	150.775	-1.37381	0.0166721	0.621849
6803524	NM_001079883 // Bcl11b // B-cell leukemia/lymphoma 11B // 12 F1|12 52.0 cM // 58	Bcl11b	NM_001079883	130.091	146.853	128.997	96.7695	111.623	105.835	135.073	104.562	-1.29181	0.0167014	0.621849
6833306	NM_007395 // Acvr1b // activin A receptor, type 1B // 15 F2|15 60.4 cM // 11479	Acvr1b	NM_007395	195.962	182.768	201.769	168.545	137.359	152.201	193.334	152.17	-1.27051	0.0167922	0.623843
6825603	NM_010082 // Adam28 // a disintegrin and metallopeptidase domain 28 // 14 D2 //	Adam28	NM_010082	37.439	39.109	41.2202	30.0416	35.3834	29.0135	39.2258	31.3599	-1.25083	0.0168384	0.624174
7010645	NM_133990 // Il13ra1 // interleukin 13 receptor, alpha 1 // X A3.3|X 12.5 cM //	Il13ra1	NM_133990	232.838	208.795	250.435	318.493	262.845	280.857	230.049	286.48	1.2453	0.0169036	0.624441
6917250	NM_001009819 // A3galt2 // alpha 1,3-galactosyltransferase 2 (isoglobotriaosylce	A3galt2	NM_001009819	41.4285	48.0435	36.5685	64.4974	57.9746	45.2784	41.7525	55.3212	1.32498	0.0169264	0.624441
6783740	NM_016752 // Slc35b1 // solute carrier family 35, member B1 // 11 D|11 55.5 cM /	Slc35b1	NM_016752	1407.97	1294.07	1334.98	1128.9	1214.38	1091.5	1344.82	1143.78	-1.17582	0.0169574	0.624441
6884709	NM_133232 // Pfkfb3 // 6-phosphofructo-2-kinase/fructose-2,6-biphosphatase 3 //	Pfkfb3	NM_133232	133.995	122.627	135.441	119.013	100.192	108.376	130.559	108.923	-1.19864	0.0170285	0.624797
6982999	BC016246 // 1810029B16Rik // RIKEN cDNA 1810029B16 gene // 8 B3.3 // 66282 /// B	1810029B16Rik	BC016246	352.376	470.109	297.85	242.535	233.267	303.077	366.775	257.866	-1.42235	0.0170416	0.624797
6824940	NM_001010937 // Gjb6 // gap junction protein, beta 6 // 14 C3|14 22.5 cM // 1462	Gjb6	NM_001010937	48.7513	64.3149	43.5956	34.5583	45.1195	29.1798	51.5125	35.6999	-1.44294	0.0172112	0.62844
6845382	NM_027342 // Fam162a // family with sequence similarity 162, member A // 16 B3 /	Fam162a	NM_027342	185.618	147.945	179.368	142.785	128.359	146.47	170.146	138.98	-1.22425	0.017216	0.62844
6848568	NM_009510 // Ezr // ezrin // 17 A1 // 22350 /// BC048181 // Ezr // ezrin // 17 A	Ezr	NM_009510	230.925	183.968	177.813	272.768	234.629	277.582	196.212	260.928	1.32983	0.0174439	0.635374
6957217	NM_008742 // Ntf3 // neurotrophin 3 // 6 F3|6 61.0 cM // 18205 /// ENSMUST000000	Ntf3	NM_008742	314.83	342.947	341.852	301.023	182.994	246.759	332.952	238.655	-1.39512	0.0175095	0.636382
6984093	NM_021390 // Sall1 // sal-like 1 (Drosophila) // 8 D // 58198 /// ENSMUST0000003	Sall1	NM_021390	44.9438	53.1379	47.6693	38.4089	41.5063	36.4142	48.466	38.7203	-1.25169	0.0176273	0.638383
6777249	NM_021452 // Kcnmb4 // potassium large conductance calcium-activated channel, su	Kcnmb4	NM_021452	90.5649	91.3156	104.804	74.2115	73.7847	84.4058	95.344	77.3163	-1.23317	0.0176563	0.638383
6902192	NM_138744 // Ssx2ip // synovial sarcoma, X breakpoint 2 interacting protein // 3	Ssx2ip	NM_138744	130.543	133.312	158.145	166.605	163.26	189.272	140.139	172.671	1.23214	0.0177109	0.638383
7015835	NM_010883 // Ndp // Norrie disease (pseudoglioma) (human) // X A1.2|X 5.3 cM //	Ndp	NM_010883	81.9732	94.1997	96.6361	58.1836	70.6682	65.051	90.7025	64.4309	-1.40776	0.017717	0.638383
6872615	NM_010051 // Dkk1 // dickkopf homolog 1 (Xenopus laevis) // 19 C2 // 13380 /// N	Dkk1	NM_010051	150.97	130.023	327.087	64.9569	142.99	67.9254	185.862	85.767	-2.16706	0.0178687	0.642055
6909278	NM_007934 // Enpep // glutamyl aminopeptidase // 3 G3|3 65.2 cM // 13809 /// ENS	Enpep	NM_007934	432.447	424.868	403.216	615.434	474.183	514.94	419.993	531.653	1.26586	0.0179247	0.642055
6774384	NM_197996 // Tspan15 // tetraspanin 15 // 10 B4 // 70423 /// ENSMUST00000047883	Tspan15	NM_197996	101.542	105.569	100.137	117.525	121.151	119.502	102.391	119.384	1.16597	0.0179339	0.642055
6954425	NM_020047 // Tacstd2 // tumor-associated calcium signal transducer 2 // --- // 5	Tacstd2	NM_020047	72.5051	59.6781	73.237	52.9794	58.2651	44.7111	68.1768	51.6784	-1.31925	0.0180643	0.645345
6913561	NM_176966 // Fsd1l // fibronectin type III and SPRY domain containing 1-like //	Fsd1l	NM_176966	132.405	159.486	173.643	206.59	169.641	200.783	154.203	191.626	1.24268	0.0181089	0.645563
6836792	NM_134087 // Fam83h // family with sequence similarity 83, member H // 15 D3 //	Fam83h	NM_134087	93.3514	90.9619	87.4454	72.2117	77.7925	69.675	90.5536	73.1487	-1.23794	0.0182644	0.649594
6838399	NM_011718 // Wnt10b // wingless related MMTV integration site 10b // 15 F1|15 56	Wnt10b	NM_011718	52.8719	61.1792	57.2729	39.308	56.2952	37.4847	57.0067	43.6116	-1.30715	0.0183393	0.649594
6966198	NM_011464 // Spint2 // serine protease inhibitor, Kunitz type 2 // 7 B1 // 20733	Spint2	NM_011464	394.396	290.668	318.231	508.735	438.91	450.877	331.657	465.204	1.40266	0.0183929	0.649594
6820113	NM_008115 // Gfra2 // glial cell line derived neurotrophic factor family recepto	Gfra2	NM_008115	766.924	547.749	609.018	816.676	962.478	864.894	634.827	879.293	1.3851	0.0184359	0.649594
6921057	NM_027147 // Enho // energy homeostasis associated // 4 A5 // 69638 /// BC021944	Enho	NM_027147	31.326	35.1231	32.7636	24.1048	30.208	27.0994	33.034	27.0227	-1.22246	0.0184639	0.649594
6785168	NM_145438 // Llgl2 // lethal giant larvae homolog 2 (Drosophila) // 11 E2 // 217	Llgl2	NM_145438	41.2154	39.7152	38.3052	48.2297	45.1101	46.3209	39.7273	46.5358	1.17138	0.0184666	0.649594
6958993	BC055476 // Eml2 // echinoderm microtubule associated protein like 2 // 7 A3 //	Eml2	BC055476	118.361	121.072	117.751	157.554	127.423	150.161	119.052	144.459	1.21341	0.0184934	0.649594
6972314	NR_001592 // H19 // H19 fetal liver mRNA // 7 F5|7 69.03 cM // 14955	H19	NR_001592	4713.56	3962.79	3845.62	5140.53	5001.69	4972.65	4156.92	5037.88	1.2119	0.0185435	0.649754
6993498	NM_133732 // 4931406C07Rik // RIKEN cDNA 4931406C07 gene // 9 A3 // 70984 /// BC	4931406C07Rik	NM_133732	402.412	389.84	362.905	443.977	515.204	481.903	384.695	479.474	1.24638	0.0185755	0.649754
6749720	NM_022988 // Nif3l1 // Ngg1 interacting factor 3-like 1 (S. pombe) // 1 C // 651	Nif3l1	NM_022988	468.908	461.057	478.001	401.646	393.17	392.884	469.272	395.88	-1.18539	0.0187923	0.654635
6786473	NM_018861 // Slc1a4 // solute carrier family 1 (glutamate/neutral amino acid tra	Slc1a4	NM_018861	157.875	170.82	155.581	128.304	138.964	137.672	161.287	134.896	-1.19565	0.0187932	0.654635
6791331	NM_010660 // Krt10 // keratin 10 // 11 D|11 57.95 cM // 16661 /// ENSMUST0000010	Krt10	NM_010660	121.606	77.8265	90.5021	71.6185	76.0317	73.5621	94.9687	73.7157	-1.28832	0.0189677	0.656424
7011938	NM_029352 // Dusp9 // dual specificity phosphatase 9 // X B // 75590 /// ENSMUST	Dusp9	NM_029352	126.209	120.35	128.524	97.2711	110.795	105.652	124.98	104.422	-1.19687	0.018975	0.656424
6901950	NM_145545 // Gbp6 // guanylate binding protein 6 // 3 H1 // 229900 /// NM_001083	Gbp6	NM_145545	36.0478	38.0536	40.4027	46.7907	52.5114	48.6636	38.1267	49.265	1.29214	0.0189912	0.656424
6969007	NM_010551 // Il16 // interleukin 16 // 7 D2-D3|7 41.2 cM // 16170 /// ENSMUST000	Il16	NM_010551	50.408	53.5079	51.3357	43.1572	45.7579	40.9204	51.7343	43.2336	-1.19663	0.0190012	0.656424
6934670	NM_181045 // Caln1 // calneuron 1 // 5 F // 140904 /// NM_021371 // Caln1 // cal	Caln1	NM_181045	45.4882	53.5476	51.2276	61.2624	56.3545	78.9972	49.9707	64.8502	1.29777	0.019117	0.659064
6786045	NM_016672 // Ddc // dopa decarboxylase // 11 A1-A4|11 7.0 cM // 13195 /// ENSMUS	Ddc	NM_016672	57.6357	40.784	71.7521	113.26	75.2563	84.5815	55.2507	89.6667	1.6229	0.0193957	0.666228
6779432	NM_016707 // Bcl11a // B-cell CLL/lymphoma 11A (zinc finger protein) // 11 A3.2	Bcl11a	NM_016707	339.075	338.95	279.46	241.649	282.877	255.484	317.872	259.446	-1.22519	0.0194043	0.666228
6867379	BC098197 // 9330132A10Rik // RIKEN cDNA 9330132A10 gene // 18 E4 // 319609	9330132A10Rik	BC098197	41.0802	43.2402	34.8081	24.1122	26.3918	19.4609	39.5427	23.136	-1.70914	0.0195472	0.66868
6792314	NM_172800 // Sdk2 // sidekick homolog 2 (chicken) // 11 E2 // 237979 /// ENSMUST	Sdk2	NM_172800	291.292	240.346	240.992	223.878	195.368	198.739	256.481	205.612	-1.2474	0.0195945	0.66868
6812375	NM_153529 // Nrn1 // neuritin 1 // 13 A3.3 // 68404 /// ENSMUST00000037623 // Nr	Nrn1	NM_153529	71.5044	39.2677	46.9083	28.3446	26.6706	24.5728	50.8791	26.484	-1.92112	0.0195954	0.66868
7011405	NM_133251 // Vgll1 // vestigial like 1 homolog (Drosophila) // X A5 // 170828 //	Vgll1	NM_133251	30.2608	42.7529	38.2522	48.1642	47.7782	44.7445	36.7143	46.8702	1.27663	0.0196798	0.670194
6769012	ENSMUST00000092366 // C330046G03Rik // RIKEN cDNA C330046G03 gene // 10 C1 // 25	C330046G03Rik	ENSMUST00000092366	28.3788	34.0214	33.3758	21.9242	27.4636	27.2633	31.8219	25.4149	-1.2521	0.019775	0.672069
6785384	AK173199 // Rnf213 // ring finger protein 213 // 11 E2 // 672511	Rnf213	AK173199	47.9454	49.6792	55.4971	72.9042	60.68	86.8263	50.9405	72.6913	1.42699	0.0198958	0.672579
6860187	NM_053138 // Pcdhb13 // protocadherin beta 13 // 18 B3 // 93884 /// ENSMUST00000	Pcdhb13	NM_053138	39.0362	32.0744	31.7189	26.5642	27.9069	27.8708	34.1177	27.4402	-1.24335	0.0199599	0.672579
6784254	NM_175638 // Wnk4 // WNK lysine deficient protein kinase 4 // 11 D // 69847 ///	Wnk4	NM_175638	82.4147	71.8995	69.2686	62.7555	65.0474	58.7448	74.3175	62.1275	-1.19621	0.0199704	0.672579
6750566	NM_024264 // Cyp27a1 // cytochrome P450, family 27, subfamily a, polypeptide 1 /	Cyp27a1	NM_024264	57.9533	75.2172	66.3121	47.1688	48.726	46.8199	66.1193	47.5644	-1.39011	0.0199861	0.672579
6917595	NM_133884 // Gpn2 // GPN-loop GTPase 2 // 4 D2.3 // 100210 /// ENSMUST0000003066	Gpn2	NM_133884	137.472	129.125	107.161	97.2597	112.214	93.948	123.904	100.838	-1.22875	0.0199969	0.672579
7016808	NM_001077202 // Hs6st2 // heparan sulfate 6-O-sulfotransferase 2 // X A3.3 // 50	Hs6st2	NM_001077202	574.786	638.499	656.254	776.187	730.91	710.923	622.172	738.841	1.18752	0.0200309	0.672579
6889350	NM_177190 // Tcp11l1 // t-complex 11 like 1 // 2 E2 // 320554 /// NM_145529 // C	Tcp11l1	NM_177190	238.795	235.341	199.045	277.607	264.005	315.597	223.644	284.921	1.27399	0.0201201	0.674225
6868845	NM_145831 // Dmrt2 // doublesex and mab-3 related transcription factor 2 // 19 C	Dmrt2	NM_145831	235.789	253.227	232.796	307.165	291.328	322.298	240.438	306.669	1.27546	0.020249	0.677189
6851232	NM_010931 // Uhrf1 // ubiquitin-like, containing PHD and RING finger domains, 1	Uhrf1	NM_010931	667.327	575.882	576.469	514.344	436.776	497.344	605.083	481.643	-1.2563	0.0204304	0.680502
6822123	NM_023878 // Cldn10 // claudin 10 // 14 E4 // 58187 /// NM_021386 // Cldn10 // c	Cldn10	NM_023878	36.4263	47.3555	43.1695	49.5324	57.3825	56.4996	42.0715	54.355	1.29196	0.0204366	0.680502
6791422	NM_010593 // Jup // junction plakoglobin // 11 D|11 60.0 cM // 16480 /// ENSMUST	Jup	NM_010593	535.811	414.231	400.761	335.873	345.234	378.416	446.39	352.713	-1.26559	0.0204699	0.680502
6834975	NM_013923 // Rnf19a // ring finger protein 19A // 15 B3.1 // 30945 /// ENSMUST00	Rnf19a	NM_013923	195.112	182.189	194.294	223.998	216.197	246.015	190.438	228.394	1.1993	0.0206858	0.686319
6794181	NM_013709 // Sh3yl1 // Sh3 domain YSC-like 1 // 12 A2 // 24057 /// ENSMUST000000	Sh3yl1	NM_013709	76.0897	75.5757	70.3359	94.1083	84.2737	86.4875	73.9542	88.191	1.19251	0.0207952	0.688548
6880393	NM_011580 // Thbs1 // thrombospondin 1 // 2 F1-F3|2 65.0 cM // 21825 /// ENSMUST	Thbs1	NM_011580	1317.6	1029.98	1059.45	1461.16	1429.31	1448.46	1128.66	1446.25	1.28139	0.0208352	0.688548
6850661	NM_026732 // Mrpl14 // mitochondrial ribosomal protein L14 // 17 B3 // 68463 ///	Mrpl14	NM_026732	251.825	246.45	245.165	215.471	205.799	210.717	247.796	210.625	-1.17648	0.0208943	0.689142
6859406	NM_207650 // Dtna // dystrobrevin alpha // 18 A2|18 18.0 cM // 13527 /// NM_0100	Dtna	NM_207650	72.2652	64.9173	56.3132	80.4929	76.4148	79.8804	64.1652	78.9086	1.22977	0.0210774	0.693816
6913094	NM_177027 // Zcchc7 // zinc finger, CCHC domain containing 7 // 4 B1 // 319885 /	Zcchc7	NM_177027	194.969	217.323	255.518	300.281	247.463	287.736	221.223	277.551	1.25462	0.0211419	0.694575
6879224	NM_007442 // Alx4 // aristaless-like homeobox 4 // 2 E1|2 52.0 cM // 11695 /// E	Alx4	NM_007442	89.7867	107.93	95.5663	129.289	111.404	118.754	97.4736	119.592	1.22693	0.0213135	0.697936
6994589	NM_194257 // Fam118b // family with sequence similarity 118, member B // 9 A5.3	Fam118b	NM_194257	182.495	189.402	159.968	148.075	142.604	148.926	176.83	146.507	-1.20697	0.0213276	0.697936
6790966	NM_177752 // Eme1 // essential meiotic endonuclease 1 homolog 1 (S. pombe) // 11	Eme1	NM_177752	98.9796	99.0785	87.2347	76.5346	76.2471	86.9769	94.9305	79.7681	-1.19008	0.0215241	0.702215
6883186	NM_010165 // Eya2 // eyes absent 2 homolog (Drosophila) // 2 H3|2 95.0 cM // 140	Eya2	NM_010165	195.836	142.029	170.412	137.98	122.572	116.942	167.979	125.524	-1.33823	0.0216061	0.702215
6897627	NM_010750 // Mab21l1 // mab-21-like 1 (C. elegans) // 3 E3-F1 // 17116 /// ENSMU	Mab21l1	NM_010750	479.717	606.498	478.004	654.459	636.321	715.546	518.101	667.929	1.28919	0.0216112	0.702215
6943230	NM_153572 // Katnal1 // katanin p60 subunit A-like 1 // 5 G3 // 231912 /// ENSMU	Katnal1	NM_153572	99.8991	107.815	111.662	125.21	117.384	146.473	106.345	129.123	1.21419	0.0216259	0.702215
6838808	NM_013866 // Zfp385a // zinc finger protein 385A // 15 F3 // 29813 /// ENSMUST00	Zfp385a	NM_013866	242.809	198.666	171.586	153.928	163.673	159.409	202.281	158.953	-1.27259	0.0217925	0.706255
6815248	NM_172263 // Pde8b // phosphodiesterase 8B // 13 D1 // 218461 /// ENSMUST0000006	Pde8b	NM_172263	55.5121	50.2925	51.6372	66.0955	60.5998	72.0936	52.4347	66.0969	1.26056	0.022076	0.713259
6909972	NM_019808 // Pdlim5 // PDZ and LIM domain 5 // 3 H3 // 56376 /// NM_019809 // Pd	Pdlim5	NM_019808	358.14	339.061	411.877	438.882	414.673	454.492	368.438	435.706	1.18257	0.0221186	0.713259
6933598	NM_001040691 // Ung // uracil DNA glycosylase // 5 F // 22256 /// NM_011677 // U	Ung	NM_001040691	69.3205	66.4377	62.4279	44.9369	63.6743	48.8129	66.0012	51.8841	-1.27209	0.0221364	0.713259
6884986	NM_028757 // Nebl // nebulette // 2 A2 // 74103 /// ENSMUST00000028080 // Nebl /	Nebl	NM_028757	157.333	174.427	144.164	227.55	175.775	256.234	158.16	217.215	1.37339	0.0222892	0.714182
6784054	NM_011799 // Cdc6 // cell division cycle 6 homolog (S. cerevisiae) // 11 D // 23	Cdc6	NM_011799	45.8328	42.0205	53.9477	37.8324	38.2883	38.4009	47.0114	38.173	-1.23154	0.0223486	0.714182
6854506	NM_008700 // Nkx2-5 // NK2 transcription factor related, locus 5 (Drosophila) //	Nkx2-5	NM_008700	43.1961	46.8446	51.9244	57.7464	55.5891	55.1034	47.1874	56.1347	1.18961	0.0223857	0.714182
6859850	NM_009793 // Camk4 // calcium/calmodulin-dependent protein kinase IV // 18 B1|18	Camk4	NM_009793	51.3257	45.8513	59.8799	44.4916	41.2068	42.7117	52.0382	42.7822	-1.21635	0.0224074	0.714182
6885015	NM_026627 // 1700113O17Rik // RIKEN cDNA 1700113O17 gene // --- // 68231 /// ENS	1700113O17Rik	NM_026627	68.333	127.797	95.167	69.93	54.7957	40.4742	94.0183	53.7272	-1.74991	0.0224428	0.714182
6887179	NM_010074 // Dpp4 // dipeptidylpeptidase 4 // 2 C2-D|2 35.0 cM // 13482 /// NM_0	Dpp4	NM_010074	27.9079	29.6891	30.3726	32.4123	36.1204	34.8641	29.3045	34.4309	1.17493	0.0224939	0.714182
6854151	AK143064 // EG631624 // predicted gene, EG631624 // 17 A3.3 // 631624 /// XR_033	EG631624	AK143064	42.715	40.1361	52.939	61.1852	53.9971	60.46	44.9397	58.456	1.30076	0.0225161	0.714182
6993833	NM_026282 // Spc24 // SPC24, NDC80 kinetochore complex component, homolog (S. ce	Spc24	NM_026282	109.529	81.0545	114.307	60.8726	72.7482	89.2927	100.491	73.3986	-1.36911	0.0225373	0.714182
6935970	NM_011074 // Pftk1 // PFTAIRE protein kinase 1 // 5 A1|5 0.0 cM // 18647 /// ENS	Pftk1	NM_011074	501.773	570.352	605.604	755.779	642.526	736.162	557.547	709.717	1.27293	0.0225486	0.714182
6763231	NM_010712 // Lhx4 // LIM homeobox protein 4 // 1 G3|1 82.0 cM // 16872 /// ENSMU	Lhx4	NM_010712	43.591	52.5337	48.1903	59.3041	60.0678	55.7477	47.9657	58.3423	1.21634	0.022832	0.719768
6962930	NM_177161 // P4ha3 // procollagen-proline, 2-oxoglutarate 4-dioxygenase (proline	P4ha3	NM_177161	643.832	626.474	610.112	755.616	859.843	722.984	626.656	777.35	1.24047	0.0228465	0.719768
6860170	NM_053131 // Pcdhb6 // protocadherin beta 6 // 18 B3 // 93877 /// ENSMUST0000006	Pcdhb6	NM_053131	65.0943	81.3957	95.3955	116.72	100.171	109.19	79.657	108.482	1.36186	0.0228951	0.719768
6769131	NM_013591 // Madcam1 // mucosal vascular addressin cell adhesion molecule 1 // 1	Madcam1	NM_013591	61.8418	59.5063	55.8637	40.3263	52.0552	43.1949	59.0191	44.9257	-1.3137	0.0228968	0.719768
6748525	NM_134448 // Dst // dystonin // 1 B|1 16.5 cM // 13518 /// NM_133833 // Dst // d	Dst	NM_134448	227.019	217.089	234.324	184.965	152.045	196.73	226.033	176.866	-1.278	0.0230088	0.721935
6931759	NM_001122733 // Kit // kit oncogene // 5 C3.3|5 42.0 cM // 16590 /// NM_021099 /	Kit	NM_001122733	117.96	107.603	123.502	135.25	138.661	148.241	116.166	140.611	1.21044	0.023071	0.722533
6773918	NM_153071 // Gprc6a // G protein-coupled receptor, family C, group 6, member A /	Gprc6a	NM_153071	27.0512	33.4316	33.2928	39.377	40.9097	37.5232	31.1099	39.2456	1.26152	0.0231143	0.722539
6918808	NM_023465 // Ctnnbip1 // catenin beta interacting protein 1 // 4 E2 // 67087 ///	Ctnnbip1	NM_023465	168.487	161.768	156.601	137.875	148.315	132.193	162.212	139.303	-1.16446	0.0232078	0.722948
6755241	NM_033608 // Igsf9 // immunoglobulin superfamily, member 9 // 1 H3|1 94.0 cM //	Igsf9	NM_033608	297.742	276.305	245.687	235.823	212.94	223.036	272.398	223.737	-1.21749	0.0233043	0.722948
6747861	NM_053191 // Pi15 // peptidase inhibitor 15 // 1 A4 // 94227 /// ENSMUST00000088	Pi15	NM_053191	21.8482	22.4397	24.0663	26.8379	30.5081	26.9982	22.7657	28.0652	1.23278	0.0233529	0.722948
6817700	NM_027871 // Arhgef3 // Rho guanine nucleotide exchange factor (GEF) 3 // 14 A3|	Arhgef3	NM_027871	87.5521	73.4586	98.1686	141.763	89.6313	126.094	85.7884	117.014	1.36399	0.0233548	0.722948
6787614	NM_007416 // Adra1b // adrenergic receptor, alpha 1b // 11 B1.1|11 19.0 cM // 11	Adra1b	NM_007416	80.6862	85.606	80.2261	89.7954	96.6676	98.2891	82.137	94.8444	1.15471	0.0233549	0.722948
7014098	NM_011635 // Trap1a // tumor rejection antigen P1A // X F1|X 58.0 cM // 22037 //	Trap1a	NM_011635	17.6286	18.4522	16.5965	21.2939	21.9305	19.9704	17.5426	21.049	1.19987	0.0233938	0.722948
6866511	NM_011972 // Poli // polymerase (DNA directed), iota // 18 E2|18 44.0 cM // 2644	Poli	NM_011972	103.004	93.6658	104.138	133.911	118.395	119.741	100.157	123.822	1.23628	0.0234295	0.722948
6969207	NM_029614 // Prss23 // protease, serine, 23 // 7 E1 // 76453 /// ENSMUST00000041	Prss23	NM_029614	256.417	208.651	218.944	191.565	163.883	159.256	227.109	170.994	-1.32817	0.0237139	0.730378
6862188	NM_145356 // Zbtb7c // zinc finger and BTB domain containing 7C // 18 E3 // 2072	Zbtb7c	NM_145356	96.9111	85.7254	103.353	119.599	121.803	108.096	95.0464	116.341	1.22404	0.0240267	0.737776
6976790	NM_010934 // Npy1r // neuropeptide Y receptor Y1 // 8 B3-C2|8 33.0 cM // 18166 /	Npy1r	NM_010934	66.123	39.8887	32.9079	23.7847	33.4631	23.0048	44.2759	26.3569	-1.67986	0.0240421	0.737776
6885287	NM_025979 // Mastl // microtubule associated serine/threonine kinase-like // 2 A	Mastl	NM_025979	180.899	210.557	209.99	158.096	140.966	186.837	199.987	160.879	-1.24309	0.0241779	0.740587
6928713	NM_029377 // Lin37 // lin-37 homolog (C. elegans) // 7 B1 // 75660 /// ENSMUST00	Lin37	NM_029377	40.9778	42.3268	36.8415	46.9128	51.9107	51.9971	39.9793	50.2158	1.25605	0.0242551	0.741595
7011903	NM_020280 // Magea4 // melanoma antigen, family A, 4 // X A7.3|X 30.8 cM // 1714	Magea4	NM_020280	23.5777	19.9788	16.9676	35.0888	21.5345	30.1248	19.9939	28.3406	1.41746	0.0244177	0.745206
6991538	NM_029620 // Pcolce2 // procollagen C-endopeptidase enhancer 2 // 9 E3.3 // 7647	Pcolce2	NM_029620	78.008	53.0603	77.6476	50.6974	52.8236	41.2751	68.498	47.9919	-1.42729	0.0245592	0.745705
6825192	NM_013869 // Tnfrsf19 // tumor necrosis factor receptor superfamily, member 19 /	Tnfrsf19	NM_013869	368.638	436.531	454.463	363.2	350.835	320.773	418.189	344.469	-1.21401	0.0245612	0.745705
6819957	NM_001111028 // Kctd9 // potassium channel tetramerisation domain containing 9 /	Kctd9	NM_001111028	149.549	157.642	180.097	203.323	172.328	224.361	161.928	198.837	1.22793	0.0245802	0.745705
6934401	NM_030210 // Aacs // acetoacetyl-CoA synthetase // 5 F // 78894 /// ENSMUST00000	Aacs	NM_030210	107.512	106.299	112.244	82.0357	95.8316	99.751	108.655	92.2169	-1.17825	0.024612	0.745705
6825436	NM_028039 // Esco2 // establishment of cohesion 1 homolog 2 (S. cerevisiae) // 1	Esco2	NM_028039	293.902	338.056	349.246	268.147	247.837	296.344	326.168	270.049	-1.2078	0.0247656	0.748533
6965202	NM_025802 // Pnpla2 // patatin-like phospholipase domain containing 2 // 7 F5 //	Pnpla2	NM_025802	100.545	72.0157	75.3226	110.96	103.658	100.879	81.7032	105.081	1.28613	0.0248036	0.748533
6764274	NM_001045481 // Ifi203 // interferon activated gene 203 // 1 H3|1 95.31 cM // 15	Ifi203	NM_001045481	28.7887	28.2256	30.5871	37.9477	34.7038	34.4865	29.1833	35.6782	1.22256	0.0248868	0.748533
6789355	NM_031880 // Tnk1 // tyrosine kinase, non-receptor, 1 // 11 B3 // 83813 /// NM_0	Tnk1	NM_031880	77.2086	80.9209	74.6169	63.3455	61.6334	68.0272	77.539	64.2792	-1.20628	0.0248888	0.748533
6985957	NM_001081379 // Ankrd11 // ankyrin repeat domain 11 // 8 E2 // 77087 /// ENSMUST	Ankrd11	NM_001081379	219.248	199.902	203.223	271.717	242.127	332.318	207.289	279.621	1.34895	0.0250174	0.748533
6932718	NM_173404 // Bmp3 // bone morphogenetic protein 3 // 5 E3|5 55.0 cM // 110075 //	Bmp3	NM_173404	149.993	129.576	134.034	116.744	100.836	117.148	137.596	111.309	-1.23617	0.0250373	0.748533
6849386	NM_022422 // Gng13 // guanine nucleotide binding protein (G protein), gamma 13 /	Gng13	NM_022422	14.2657	14.9429	21.2565	13.5391	12.9645	11.7012	16.5478	12.7114	-1.30181	0.0250429	0.748533
6866486	NM_001082553 // Rab27b // RAB27b, member RAS oncogene family // 18 E2|18 45.0 cM	Rab27b	NM_001082553	41.7383	41.3837	42.1304	67.5414	46.6401	50.4863	41.7496	54.1793	1.29772	0.0250878	0.748533
6942960	NM_025833 // Baiap2l1 // BAI1-associated protein 2-like 1 // 5 G2 // 66898 /// E	Baiap2l1	NM_025833	150.336	129.516	150.454	204.559	154.936	174.05	143.086	176.692	1.23486	0.0251074	0.748533
7018671	NM_011276 // Rlim // ring finger protein, LIM domain interacting // X D|X 45.0 c	Rlim	NM_011276	584.727	581.861	599.518	663.894	685.309	727.266	588.652	691.66	1.17499	0.0253359	0.754002
6928846	NM_028882 // Sema3d // sema domain, immunoglobulin domain (Ig), short basic doma	Sema3d	NM_028882	985.062	1009.95	1043.85	1283.71	1208.67	1189.8	1012.66	1226.73	1.21139	0.0255217	0.754633
6798335	NM_174885 // Adam6a // a disintegrin and metallopeptidase domain 6A // 12 F1 //	Adam6a	NM_174885	18.9371	21.7398	21.6099	23.0383	25.2664	24.5864	20.7208	24.2789	1.17171	0.0255597	0.754633
6814024	NM_001003666 // Zfp457 // zinc finger protein 457 // 13 B3|13 40.5 cM // 431706	Zfp457	NM_001003666	14.4132	16.9078	11.4169	23.313	20.6619	16.393	14.0647	19.9133	1.41583	0.0256024	0.754633
6976190	NM_001005847 // Aga // aspartylglucosaminidase // 8 B3 // 11593 /// ENSMUST00000	Aga	NM_001005847	105.844	100.078	101.039	126.399	120.256	121.386	102.29	122.651	1.19906	0.0256886	0.754633
6856710	NM_001114098 // 1110012J17Rik // RIKEN cDNA 1110012J17 gene // 17 E1.1 // 68617	1110012J17Rik	NM_001114098	77.6869	76.2756	76.8685	60.4458	69.7171	67.0033	76.9415	65.6044	-1.17281	0.0256988	0.754633
7020772	NM_019397 // Egfl6 // EGF-like-domain, multiple 6 // X F5|X 71.5 cM // 54156 ///	Egfl6	NM_019397	901.41	1069.19	1040.31	1129.92	1318.43	1352.3	1000.87	1262.97	1.26186	0.025721	0.754633
6898138	NM_008987 // Ptx3 // pentraxin related gene // 3 E1|3 33.8 cM // 19288 /// ENSMU	Ptx3	NM_008987	45.7025	35.6268	39.5419	58.8243	44.5873	53.1107	40.0797	51.8381	1.29338	0.0257901	0.754633
6772723	NM_011545 // Tcf21 // transcription factor 21 // 10 A3|10 16.0 cM // 21412 /// E	Tcf21	NM_011545	20.3371	25.2804	24.3341	16.2796	22.367	15.6989	23.2146	17.8802	-1.29834	0.0258221	0.754633
6844253	NM_022324 // Sdf2l1 // stromal cell-derived factor 2-like 1 // 16 A3 // 64136 //	Sdf2l1	NM_022324	418.978	318.566	440.467	343.344	313.358	233.964	388.837	293.072	-1.32677	0.0258711	0.754633
6861576	NM_031881 // Nedd4l // neural precursor cell expressed, developmentally down-reg	Nedd4l	NM_031881	473.47	436.519	412.549	538.219	512.693	575.009	440.14	541.373	1.23	0.0258723	0.754633
6970744	NM_172743 // Plekha7 // pleckstrin homology domain containing, family A member 7	Plekha7	NM_172743	56.7457	67.0939	57.6077	48.4512	52.7599	47.3995	60.3069	49.4836	-1.21872	0.0259008	0.754633
6997349	NM_026122 // Hmgn3 // high mobility group nucleosomal binding domain 3 // 9 E3.1	Hmgn3	NM_026122	156.235	127.809	138.133	118.613	108.958	120.663	140.242	115.964	-1.20936	0.0259065	0.754633
6748020	NM_001077353 // Gsta3 // glutathione S-transferase, alpha 3 // 1 A4|1 15.0 cM //	Gsta3	NM_001077353	34.3336	39.4029	52.5096	66.4018	62.7142	48.21	41.4155	58.5546	1.41383	0.0259426	0.754633
6979772	NM_139272 // Galnt2 // UDP-N-acetyl-alpha-D-galactosamine:polypeptide N-acetylga	Galnt2	NM_139272	437.834	368.886	391.129	455.855	459.239	488.566	398.266	467.658	1.17424	0.0260239	0.755053
6959007	NM_001010836 // Ppp1r13l // protein phosphatase 1, regulatory (inhibitor) subuni	Ppp1r13l	NM_001010836	74.8277	60.9701	58.484	55.345	52.1994	52.2279	64.3782	53.2371	-1.20927	0.0260472	0.755053
6819549	NM_028113 // Fam123a // family with sequence similarity 123, member A // 14 D1 /	Fam123a	NM_028113	54.9802	56.3752	60.3165	42.5247	51.0975	48.4472	57.1801	47.2175	-1.21099	0.0261315	0.756187
6906742	NM_025928 // Pmf1 // polyamine-modulated factor 1 // 3 F1 // 67037 /// ENSMUST00	Pmf1	NM_025928	330.641	212.577	208.96	190.33	169.61	201.03	244.893	186.527	-1.31292	0.026628	0.767926
6880508	NM_016907 // Spint1 // serine protease inhibitor, Kunitz type 1 // 2 E5 // 20732	Spint1	NM_016907	136.982	110.906	127.2	174.35	145.475	153.489	124.557	157.311	1.26297	0.0267194	0.767926
6888324	NM_009776 // Serping1 // serine (or cysteine) peptidase inhibitor, clade G, memb	Serping1	NM_009776	219.781	152.151	140.695	214.329	233.78	237.187	167.564	228.206	1.3619	0.0267414	0.767926
6906328	NM_021896 // Gucy1a3 // guanylate cyclase 1, soluble, alpha 3 // 3 E3 // 60596 /	Gucy1a3	NM_021896	173.818	161.902	151.758	114.309	127.126	128.582	162.243	123.168	-1.31725	0.0267435	0.767926
6906967	NM_009264 // Sprr1a // small proline-rich protein 1A // 3 F1|3 45.2 cM // 20753	Sprr1a	NM_009264	52.1129	106.764	93.4712	46.4659	66.0607	43.5956	80.4176	51.1492	-1.57221	0.0268677	0.767926
6860035	AY223547 // Pnet-ps // prenatal ethanol induced mRNA, pseudogene // 18 B2 // 448	Pnet-ps	AY223547	639.983	807.221	697.089	991.137	799.936	961.898	711.461	913.632	1.28417	0.0268802	0.767926
6793416	NM_029758 // Fam49a // family with sequence similarity 49, member A // 12 A1.1 /	Fam49a	NM_029758	96.6006	102.772	106.851	131.302	110.693	123.468	101.987	121.52	1.19152	0.0268811	0.767926
6865902	NM_134133 // 2010002N04Rik // RIKEN cDNA 2010002N04 gene // 18 D3 // 106878 ///	2010002N04Rik	NM_134133	243.507	180.589	222.608	174.222	147.742	175.306	213.919	165.247	-1.29454	0.0269037	0.767926
7011922	NM_007978 // F8a // factor 8-associated gene A // X A7.3|X 29.1 cM // 14070 ///	F8a	NM_007978	41.8893	44.8874	40.4021	47.675	51.725	48.1252	42.3523	49.1422	1.16032	0.0270783	0.769816
6836782	NM_025412 // Pycrl // pyrroline-5-carboxylate reductase-like // 15 E1 // 66194 /	Pycrl	NM_025412	147.078	112.673	110.614	108.388	93.1775	97.5669	122.384	99.5093	-1.22987	0.0271447	0.769816
6833404	NM_001014976 // Espl1 // extra spindle poles-like 1 (S. cerevisiae) // 15 F3 //	Espl1	NM_001014976	150.572	131.617	131.099	112.271	115.438	125.227	137.474	117.518	-1.16981	0.0271531	0.769816
6811046	NM_023868 // Ryr2 // ryanodine receptor 2, cardiac // 13 A1-A2|13 7.0 cM // 2019	Ryr2	NM_023868	37.418	47.967	48.6855	64.2538	53.0831	53.205	44.3751	56.6157	1.27584	0.0272134	0.769816
6876033	NM_023871 // Set // SET translocation // 2 B // 56086 /// AB044937 // Set // SET	Set	NM_023871	405.709	283.715	354.615	255.289	278.326	294.887	344.311	275.686	-1.24893	0.0272944	0.769816
6957844	NM_207222 // Lmo3 // LIM domain only 3 // 6 G1|6 70.0 cM // 109593 /// ENSMUST00	Lmo3	NM_207222	38.2644	46.9157	40.7018	57.28	45.3896	49.0527	41.8063	50.3353	1.20401	0.0273486	0.769816
6757898	NM_153408 // Neurl3 // neuralized homolog 3 homolog (Drosophila) // 1 B // 21485	Neurl3	NM_153408	32.71	31.7884	32.2959	40.7495	39.9815	38.0575	32.2626	39.5797	1.2268	0.0273725	0.769816
6806824	NM_172262 // Aof1 // amine oxidase, flavin containing 1 // 13 A5 // 218214 /// E	Aof1	NM_172262	153.471	151.441	135.193	127.893	119.933	127.934	146.467	125.196	-1.1699	0.0274708	0.769816
6993872	NM_181419 // BC050092 // cDNA sequence BC050092 // 9 A3 // 235048 /// ENSMUST000	BC050092	NM_181419	132.456	119.84	112.683	96.8003	99.2366	112.318	121.388	102.565	-1.18353	0.0275474	0.769816
6790902	NM_008704 // Nme1 // non-metastatic cells 1, protein (NM23A) expressed in // 11	Nme1	NM_008704	148.836	141.618	164.281	130.339	117.218	132.457	151.288	126.487	-1.19606	0.0276133	0.769816
6939985	NM_025972 // Naaa // N-acylethanolamine acid amidase // 5 E3 // 67111 /// ENSMUS	Naaa	NM_025972	134.481	160.106	157.076	187.714	170.296	172.594	150.104	176.703	1.1772	0.02764	0.769816
6749704	NM_023617 // Aox3 // aldehyde oxidase 3 // 1 C1.3|1 23.2 cM // 71724 /// ENSMUST	Aox3	NM_023617	29.2818	28.2528	27.9528	32.556	34.8535	36.2498	28.4901	34.519	1.21162	0.027704	0.769816
6993000	NM_026794 // Deb1 // differentially expressed in B16F10 1 // 9 F4 // 26901 /// E	Deb1	NM_026794	71.3944	73.1827	65.6389	55.3841	58.9999	56.5467	69.9969	56.957	-1.22894	0.0277732	0.769816
6937191	AY372183 // C330019G07Rik // RIKEN cDNA C330019G07 gene // 5 B1 // 215476 /// BC	C330019G07Rik	AY372183	387.919	357.015	346.041	419.632	431.145	412.374	363.233	420.981	1.15898	0.0277769	0.769816
6784329	NM_153544 // BC030867 // cDNA sequence BC030867 // 11 D // 217216 /// ENSMUST000	BC030867	NM_153544	102.318	94.6972	95.9899	77.1599	80.4154	81.2277	97.6122	79.5814	-1.22657	0.0277913	0.769816
6991362	NM_008880 // Plscr2 // phospholipid scramblase 2 // 9 E3.3 // 18828 /// ENSMUST0	Plscr2	NM_008880	23.6648	22.8354	21.729	31.3641	27.4427	32.3784	22.7291	30.3184	1.33389	0.0277949	0.769816
6975661	NM_026840 // Pdgfrl // platelet-derived growth factor receptor-like // 8 A4 // 6	Pdgfrl	NM_026840	68.0881	60.3491	69.994	84.8716	72.5418	76.95	66.0085	77.9566	1.18101	0.0278574	0.769816
6854188	NM_176962 // 6330416L07Rik // RIKEN cDNA 6330416L07 gene // 17 A3.3 // 319615 //	6330416L07Rik	NM_176962	259.822	277.347	377.821	349.525	598.555	403.874	300.835	438.809	1.45864	0.0279333	0.769816
6947347	NM_009313 // Tacr1 // tachykinin receptor 1 // 6 D1 // 21336 /// ENSMUST00000032	Tacr1	NM_009313	27.2348	36.1529	35.5294	40.6897	42.422	39.3639	32.7052	40.806	1.24769	0.0280038	0.769816
6895672	NM_010634 // Fabp5 // fatty acid binding protein 5, epidermal // 3 A1-3 // 16592	Fabp5	NM_010634	27.0893	23.1043	25.8835	17.1496	19.2743	17.7266	25.3029	18.0282	-1.40352	0.0280269	0.769816
6999154	NM_027294 // Cmtm8 // CKLF-like MARVEL transmembrane domain containing 8 // 9 F3	Cmtm8	NM_027294	98.39	89.7855	85.8663	137.027	108.945	112.854	91.1992	118.99	1.30472	0.02804	0.769816
6913080	NM_010790 // Melk // maternal embryonic leucine zipper kinase // 4 B1|4 26.7 cM	Melk	NM_010790	134.741	120.759	123.036	102.713	102.806	113.716	126.033	106.289	-1.18576	0.0280842	0.769816
6778939	NM_145967 // Vstm2a // V-set and transmembrane domain containing 2A // 11 A2 //	Vstm2a	NM_145967	184.098	132.485	180.888	116.909	99.005	114.178	164.012	109.74	-1.49456	0.0280872	0.769816
6813067	NM_026450 // Zfp169 // zinc finger protein 169 // 13 A5 // 67911 /// ENSMUST0000	Zfp169	NM_026450	86.8606	100.789	89.0708	111.822	103.566	108.711	92.0426	107.979	1.17314	0.0281008	0.769816
6853849	NM_172826 // Dact2 // dapper homolog 2, antagonist of beta-catenin (xenopus) //	Dact2	NM_172826	90.8655	85.574	82.4341	100.496	106.504	98.5586	86.2212	101.797	1.18065	0.0281543	0.769816
6988112	NM_021339 // Cdon // cell adhesion molecule-related/down-regulated by oncogenes	Cdon	NM_021339	543.784	438.265	484.899	584.764	581.615	647.632	487.085	603.923	1.23987	0.0281646	0.769816
6969910	NM_009710 // Art1 // ADP-ribosyltransferase 1 // 7 E3|7 50.0 cM // 11870 /// ENS	Art1	NM_009710	14.9316	13.3509	13.3215	18.419	14.7089	22.7153	13.848	18.3255	1.32332	0.0283219	0.772633
6770661	NM_007792 // Csrp2 // cysteine and glycine-rich protein 2 // 10 D1 // 13008 ///	Csrp2	NM_007792	493.361	491.307	504.734	741.828	563.167	609.529	496.431	633.838	1.27678	0.0283952	0.772633
6788661	NM_001130408 // Arf1 // ADP-ribosylation factor 1 // 11 B2 // 11840 /// NM_00747	Arf1	NM_001130408	1376.13	1249.9	1173.09	1747.04	2176.96	1798.28	1263.67	1898.18	1.50213	0.028406	0.772633
6813172	NM_009167 // Shc3 // src homology 2 domain-containing transforming protein C3 //	Shc3	NM_009167	71.8203	63.3819	69.634	50.9581	58.3577	59.7377	68.1835	56.2153	-1.2129	0.0286667	0.777918
6811686	NM_178194 // Hist1h2be // histone cluster 1, H2be // 13 A2-A3 // 319179 /// NM_0	Hist1h2be	NM_178194	142.294	172.081	218.196	134.315	132.526	135.3	174.819	134.042	-1.30421	0.0287642	0.777918
6845147	NM_024464 // Pigx // phosphatidylinositol glycan anchor biosynthesis, class X //	Pigx	NM_024464	245.111	212.621	233.398	324.782	263.257	261.522	229.979	281.726	1.22501	0.028837	0.777918
6883598	NM_025912 // 2010011I20Rik // RIKEN cDNA 2010011I20 gene // 2 H3 // 67017 /// EN	2010011I20Rik	NM_025912	238.66	233.631	233.745	350.811	300.375	252.295	235.335	298.457	1.26823	0.0289246	0.777918
6849990	NM_001025313 // Tapbp // TAP binding protein // 17 B1|17 18.41 cM // 21356 /// N	Tapbp	NM_001025313	188.657	177.491	175.521	239.957	217.72	194.706	180.466	216.672	1.20063	0.0289401	0.777918
6791388	NM_010659 // Krt31 // keratin 31 // 11 D|11 58.3 cM // 16660 /// NM_027563 // Kr	Krt31	NM_010659	15.3774	19.8427	22.2039	14.4245	16.7515	14.5943	18.9222	15.2211	-1.24316	0.0289908	0.777918
6955607	NM_009426 // Trh // thyrotropin releasing hormone // 6 D1|6 40.0 cM // 22044 ///	Trh	NM_009426	25.4614	33.4919	39.6042	22.1307	25.2866	22.3819	32.3237	23.2234	-1.39185	0.02903	0.777918
6976498	NM_175089 // Nek1 // NIMA (never in mitosis gene a)-related expressed kinase 1 /	Nek1	NM_175089	199.273	216.572	228.88	282.469	234.123	279.116	214.562	264.281	1.23172	0.0290848	0.777918
6761675	NM_145506 // Epb4.1l5 // erythrocyte protein band 4.1-like 5 // 1 E2.3 // 226352	Epb4.1l5	NM_145506	117.461	119.428	123.981	153.702	137.979	153.606	120.259	148.24	1.23267	0.0292128	0.777918
6890402	NM_172673 // Frmd5 // FERM domain containing 5 // 2 E5 // 228564 /// NM_025683 /	Frmd5	NM_172673	34.7023	49.4555	48.2417	52.7504	58.0024	52.6488	43.5847	54.4108	1.2484	0.0292398	0.777918
6748501	ENSMUST00000051203 // 1700001G17Rik // RIKEN cDNA 1700001G17 gene // 1 B // 6750	1700001G17Rik	ENSMUST00000051203	42.0971	51.6523	47.8179	60.7187	62.3259	51.0684	47.0228	57.8161	1.22953	0.0292443	0.777918
6769597	NM_010512 // Igf1 // insulin-like growth factor 1 // 10 C1|10 48.0 cM // 16000 /	Igf1	NM_010512	806.08	890.345	1039.88	1058.86	1136.51	1161.84	907.076	1118.23	1.23275	0.0292474	0.777918
6916952	NM_013905 // Heyl // hairy/enhancer-of-split related with YRPW motif-like // 4 D	Heyl	NM_013905	125.743	90.0853	91.7388	65.2932	78.1547	73.5896	101.289	72.1461	-1.40395	0.0292871	0.777918
6915843	NM_009647 // Ak3l1 // adenylate kinase 3-like 1 // 4 C6|4 47.6 cM // 11639 /// D	Ak3l1	NM_009647	113.119	60.4508	79.7156	67.4997	42.7085	48.2411	81.6884	51.8097	-1.5767	0.0293673	0.777918
6833531	NM_010284 // Ghr // growth hormone receptor // 15 A1|15 4.6 cM // 14600 /// NM_0	Ghr	NM_010284	480.562	566.629	561.114	674.685	635.897	633.201	534.605	647.654	1.21147	0.0293702	0.777918
6761915	NM_172484 // E030049G20Rik // RIKEN cDNA E030049G20 gene // 1 E3 // 210356 /// N	E030049G20Rik	NM_172484	45.1302	46.7301	63.0804	78.0183	60.6699	57.8975	51.049	64.9546	1.2724	0.0293951	0.777918
6824451	NM_144841 // Otx2 // orthodenticle homolog 2 (Drosophila) // 14 C1|14 19.0 cM //	Otx2	NM_144841	44.2415	47.3644	54.2225	102.463	54.4402	58.8153	48.4344	68.9697	1.42399	0.0294288	0.777918
6855227	NM_146477 // Olfr90 // olfactory receptor 90 // 17 B1 // 258469 /// ENSMUST00000	Olfr90	NM_146477	41.9486	43.3719	37.1863	46.6311	73.9245	49.2353	40.7478	55.3664	1.35876	0.029436	0.777918
6819591	NM_172809 // Sacs // sacsin // 14 D1|14 26.75 cM // 50720 /// NM_011892 // Sgcg	Sacs	NM_172809	51.6963	56.3881	62.7411	66.9624	66.5681	69.5993	56.763	67.6965	1.19262	0.0295161	0.778806
6916572	NM_011034 // Prdx1 // peroxiredoxin 1 // 4 D1|4 47.0 cM // 18477 /// ENSMUST0000	Prdx1	NM_011034	159.119	81.9311	131.781	167.804	181.621	153.044	119.768	167.082	1.39504	0.0296542	0.781219
7014268	NM_008778 // Pak3 // p21 (CDKN1A)-activated kinase 3 // X F2 // 18481 /// ENSMUS	Pak3	NM_008778	101.056	105.592	125.612	146.772	124.924	146.405	110.257	138.979	1.26049	0.0297552	0.782651
6809296	---		---	24.4678	21.8044	19.1313	30.7533	24.4086	28.3243	21.6917	27.7034	1.27714	0.0298647	0.7843
6888532	NM_146817 // Olfr1156 // olfactory receptor 1156 // --- // 258814 /// ENSMUST000	Olfr1156	NM_146817	10.5427	11.4877	10.8735	14.9737	12.6602	13.0792	10.961	13.5348	1.23481	0.0299279	0.784412
6932603	NM_013470 // Anxa3 // annexin A3 // 5 E3|5 54.0 cM // 11745 /// ENSMUST000000314	Anxa3	NM_013470	68.4648	54.4055	78.7026	93.645	76.9788	90.3536	66.4303	86.6832	1.30487	0.0299626	0.784412
6943974	NM_009311 // Tac1 // tachykinin 1 // 6 A1|6 5.0 cM // 21333 /// ENSMUST000000906	Tac1	NM_009311	50.5395	43.0306	42.8395	35.2795	37.4374	39.9554	45.3333	37.5091	-1.2086	0.030034	0.785054
6773485	NM_027879 // Cdc40 // cell division cycle 40 homolog (yeast) // 10 B1 // 71713 /	Cdc40	NM_027879	311.457	294.734	291.17	228.475	262.03	270.747	298.991	253.077	-1.18143	0.0301913	0.787557
6789283	NM_001081330 // Dnahc2 // dynein, axonemal, heavy chain 2 // 11 B3 // 327954 ///	Dnahc2	NM_001081330	30.001	34.7187	35.0417	40.2657	41.9131	38.6279	33.1712	40.2465	1.2133	0.0302238	0.787557
6973169	NM_033601 // Bcl3 // B-cell leukemia/lymphoma 3 // 7 A3|7 6.5 cM // 12051 /// EN	Bcl3	NM_033601	51.6942	55.5487	54.9463	49.2694	47.0046	43.2656	54.036	46.4466	-1.16341	0.0305369	0.793413
6801914	NM_030677 // Gpx2 // glutathione peroxidase 2 // 12 C3|12 36.0 cM // 14776 /// B	Gpx2	NM_030677	19.0253	12.8197	15.2349	31.0007	21.3233	19.1678	15.4888	23.3131	1.50516	0.0305432	0.793413
6778383	BC039988 // Gatsl3 // GATS protein-like 3 // 11 A1 // 71962 /// ENSMUST000000206	Gatsl3	BC039988	49.1694	52.2935	50.0941	38.5482	46.3861	38.0628	50.502	40.8287	-1.23693	0.0306866	0.793801
6844442	NM_198599 // Map6d1 // MAP6 domain containing 1 // 16 A3 // 208158 /// ENSMUST00	Map6d1	NM_198599	36.3945	51.072	44.8809	29.1999	37.431	34.5727	43.6945	33.557	-1.3021	0.0306903	0.793801
6975224	NM_031374 // Tex15 // testis expressed gene 15 // 8 A4 // 104271 /// ENSMUST0000	Tex15	NM_031374	54.8048	54.8481	52.7936	69.9305	64.8997	67.0219	54.1403	67.2527	1.24219	0.0307003	0.793801
6850290	NM_146514 // Olfr96 // olfactory receptor 96 // 17 B1 // 258507 /// ENSMUST00000	Olfr96	NM_146514	24.1133	27.3301	33.4453	20.0318	19.3678	20.1216	28.038	19.8375	-1.41338	0.0308083	0.795366
6895856	NM_009801 // Car2 // carbonic anhydrase 2 // 3 A1|3 10.5 cM // 12349 /// ENSMUST	Car2	NM_009801	118.483	113.303	123.066	152.914	132.003	135.458	118.217	139.834	1.18286	0.0310448	0.80024
6756403	NM_009579 // Slc30a1 // solute carrier family 30 (zinc transporter), member 1 //	Slc30a1	NM_009579	113.883	111.607	108.389	129.416	123.243	127.918	111.27	126.832	1.13985	0.0312473	0.802991
6854446	NM_144816 // Rhbdl1 // rhomboid, veinlet-like 1 (Drosophila) // 17 A3.3|17 11.6	Rhbdl1	NM_144816	71.0124	69.0859	76.9676	66.6965	63.0476	52.4907	72.2788	60.4345	-1.19599	0.0312475	0.802991
7016887	NM_030167 // Fam122b // family with sequence similarity 122, member B // X A5 //	Fam122b	NM_030167	232.183	186.597	177.502	273.971	239.754	235.167	197.384	249.048	1.26174	0.0313086	0.802991
6883614	NM_009335 // Tcfap2c // transcription factor AP-2, gamma // 2 H3-H4 // 21420 ///	Tcfap2c	NM_009335	120.954	97.429	125.466	79.4288	84.6724	106.722	113.923	89.535	-1.27239	0.0313753	0.802991
6969977	ENSMUST00000055787 // Olfr609 // olfactory receptor 609 // --- // 259086	Olfr609	ENSMUST00000055787	23.0156	38.4089	35.2568	15.4457	25.4785	21.654	31.4701	20.4255	-1.54073	0.0313912	0.802991
6903088	NM_010423 // Hey1 // hairy/enhancer-of-split related with YRPW motif 1 // 3 A1|3	Hey1	NM_010423	310.849	213.254	227.782	194.395	198.002	183.81	247.167	191.973	-1.2875	0.031514	0.804404
6892852	NM_007398 // Ada // adenosine deaminase // 2 H3|2 94.0 cM // 11486 /// ENSMUST00	Ada	NM_007398	53.1151	52.6978	51.9391	45.4491	47.3007	45.5383	52.5817	46.0883	-1.14089	0.0315424	0.804404
6921660	NM_146839 // Olfr272 // olfactory receptor 272 // --- // 258836 /// ENSMUST00000	Olfr272	NM_146839	14.9508	19.557	20.0543	22.7082	22.4607	21.4304	18.0325	22.1928	1.2307	0.0317436	0.808305
6790582	NM_146413 // Olfr463 // olfactory receptor 463 // --- // 258408 /// BC106969 //	Olfr463	NM_146413	16.1133	17.8458	19.3606	13.0838	16.8659	12.5208	17.7234	14.0321	-1.26306	0.0320013	0.811447
6937548	NM_022416 // Stk32b // serine/threonine kinase 32B // --- // 64293 /// ENSMUST00	Stk32b	NM_022416	77.1407	85.6873	69.9286	101.424	95.4399	87.297	77.3189	94.5418	1.22275	0.0320063	0.811447
6763217	NM_011273 // Xpr1 // xenotropic and polytropic retrovirus receptor 1 // 1 G3|1 8	Xpr1	NM_011273	312.287	343.437	326.152	367.202	373.051	383.536	327.044	374.536	1.14521	0.0320123	0.811447
6969955	NM_147085 // Olfr571 // olfactory receptor 571 // --- // 259089 /// ENSMUST00000	Olfr571	NM_147085	54.5959	47.2083	37.3423	50.258	60.3809	69.1952	45.8274	59.4374	1.29698	0.0322619	0.815832
6960385	NM_008051 // Fut1 // fucosyltransferase 1 // 7 B4|7 23.2 cM // 14343 /// ENSMUST	Fut1	NM_008051	25.069	27.394	27.5867	32.3629	34.5875	29.6823	26.6582	32.1481	1.20594	0.0323236	0.815832
6769201	NM_023431 // Mum1 // melanoma associated antigen (mutated) 1 // 10 C1 // 68114 /	Mum1	NM_023431	149.581	130.338	146.278	116.879	121.168	123.541	141.81	120.498	-1.17687	0.0323314	0.815832
6832010	NM_145986 // Fam83f // family with sequence similarity 83, member F // 15 E1 //	Fam83f	NM_145986	26.6826	31.495	27.1941	20.2767	26.9993	22.0776	28.378	22.9492	-1.23656	0.0324078	0.816529
6910231	NM_172864 // Wdr63 // WD repeat domain 63 // 3 H2 // 242253 /// ENSMUST000000610	Wdr63	NM_172864	19.1094	23.4561	20.5944	24.4229	26.8446	24.4515	20.9773	25.2146	1.202	0.0326287	0.818944
6793672	NM_027959 // Pdia6 // protein disulfide isomerase associated 6 // 12 A1.1 // 718	Pdia6	NM_027959	920.6	846.285	999.664	821.553	784.06	772.435	920.057	792.408	-1.16109	0.0326486	0.818944
6970307	NM_146732 // Olfr488 // olfactory receptor 488 // --- // 258727 /// ENSMUST00000	Olfr488	NM_146732	14.2088	17.6755	14.884	11.1583	12.9521	11.7528	15.5197	11.9314	-1.30074	0.0326502	0.818944
7014077	NM_030688 // Il1rapl2 // interleukin 1 receptor accessory protein-like 2 // X F1	Il1rapl2	NM_030688	35.1524	40.7721	39.4844	29.1305	35.6376	32.9761	38.3924	32.4703	-1.18239	0.0327824	0.820734
6917970	NM_199307 // Ece1 // endothelin converting enzyme 1 // 4 D3 // 230857 /// ENSMUS	Ece1	NM_199307	555.052	452.461	483.566	633.078	551.299	599.992	495.211	593.832	1.19915	0.0328196	0.820734
6783847	NM_134032 // Hoxb2 // homeo box B2 // 11 D|11 56.07 cM // 103889 /// ENSMUST0000	Hoxb2	NM_134032	20.831	21.381	19.1599	22.9957	24.0253	23.5264	20.4351	23.5121	1.15057	0.032945	0.821842
6867165	NM_001081300 // Tshz1 // teashirt zinc finger family member 1 // 18 E4|18 56.0 c	Tshz1	NM_001081300	410.987	349.951	400.878	290.902	300.725	331.616	386.322	307.267	-1.25728	0.032962	0.821842
6913975	NM_138653 // Bspry // B-box and SPRY domain containing // 4 C1 // 192120 /// ENS	Bspry	NM_138653	33.7284	36.2729	35.648	42.6886	42.2371	43.3431	35.1994	42.7538	1.21461	0.0330137	0.821845
6850646	NM_028662 // Slc35b2 // solute carrier family 35, member B2 // 17 B3 // 73836 //	Slc35b2	NM_028662	121.645	122.556	116.829	103.068	111.094	92.8358	120.316	102.058	-1.17891	0.0330602	0.821845
6997574	NM_023814 // Tbx18 // T-box18 // 9 E3.2|9 48.5 cM // 76365 /// ENSMUST0000003499	Tbx18	NM_023814	51.3905	46.6621	52.5883	36.5508	42.7636	43.5521	50.1469	40.8312	-1.22815	0.0331574	0.822271
7019656	NM_207267 // Tmsb15b1-Tmsb15b2 // Tmsb15b1-Tmsb15b2 readthrough transcript // X	Tmsb15b1-Tmsb15b2	NM_207267	22.2717	14.3161	14.8192	12.4015	12.3577	14.2219	16.7805	12.9655	-1.29423	0.033214	0.822271
6987350	NM_010493 // Icam1 // intercellular adhesion molecule 1 // 9 A3|9 7.0 cM // 1589	Icam1	NM_010493	105.904	100.033	109.099	90.8988	87.4557	84.7805	104.944	87.676	-1.19696	0.0332246	0.822271
6820381	NM_207652 // Tsc22d1 // TSC22 domain family, member 1 // 14 D3|14 42.0 cM // 218	Tsc22d1	NM_207652	749.679	690.133	683.79	867.777	776.919	801.817	707.257	814.618	1.1518	0.0332878	0.822621
6945831	NM_146655 // Olfr441 // olfactory receptor 441 // --- // 258649 /// NM_146654 //	Olfr441	NM_146655	22.3009	69.1535	36.5161	19.1364	19.9417	12.6904	38.3299	16.9186	-2.26555	0.0333622	0.822784
6837130	NM_017470 // Dnalc4 // dynein, axonemal, light chain 4 // 15 E1|15 46.0 cM // 54	Dnalc4	NM_017470	119.735	115.154	127.061	99.8652	110.175	105.257	120.551	105.014	-1.14795	0.0334455	0.822784
6854792	NM_025290 // Rsph1 // radial spoke head 1 homolog (Chlamydomonas) // 17 A3.3|17	Rsph1	NM_025290	20.5807	22.7189	18.5698	22.8117	25.9453	24.389	20.5535	24.3485	1.18464	0.0334711	0.822784
6990270	AK082972 // 4833444G19Rik // RIKEN cDNA 4833444G19 gene // 9 D // 320047	4833444G19Rik	AK082972	42.4202	61.2802	54.3576	57.8975	69.6229	74.5151	52.0855	66.9708	1.28578	0.0334908	0.822784
6783882	NM_031183 // Sp6 // trans-acting transcription factor 6 // 11 D // 83395 /// ENS	Sp6	NM_031183	24.3696	26.0245	41.0884	19.5599	25.71	20.454	29.6471	21.7478	-1.36323	0.0335987	0.823968
6838754	NM_026192 // Calcoco1 // calcium binding and coiled coil domain 1 // 15 F3|15 //	Calcoco1	NM_026192	539.676	554.203	511.897	581.877	624.497	713.807	534.968	637.747	1.19212	0.0336647	0.823968
6952941	NM_018810 // Mkrn1 // makorin, ring finger protein, 1 // 6 B1 // 54484 /// ENSMU	Mkrn1	NM_018810	52.8958	44.2296	62.047	79.7161	57.2828	63.9273	52.5555	66.3365	1.26222	0.033702	0.823968
6870615	BC090250 // 9930023K05Rik // RIKEN cDNA 9930023K05 gene // 19 D2 // 226245 /// B	9930023K05Rik	BC090250	18.178	22.7728	22.4624	31.2088	27.0377	22.7474	21.0284	26.7747	1.27327	0.0337357	0.823968
6810084	ENSMUST00000105096 // Pde4d // phosphodiesterase 4D, cAMP specific // 13 D2.1-D2	Pde4d	ENSMUST00000105096	28.0623	34.9931	32.259	37.5289	35.7643	38.5153	31.6411	37.2521	1.17733	0.0339184	0.827225
6791347	NM_027157 // Krtap1-5 // keratin associated protein 1-5 // 11 D // 69664 /// NM_	Krtap1-5	NM_027157	15.5254	26.6414	29.1065	15.302	17.0218	15.8285	22.9191	16.0349	-1.42933	0.0339915	0.827464
6776029	NM_008682 // Nedd1 // neural precursor cell expressed, developmentally down-regu	Nedd1	NM_008682	311.978	344.309	355.139	290.727	270.104	305.99	336.632	288.562	-1.16658	0.034027	0.827464
6827925	NM_001081039 // Dock9 // dedicator of cytokinesis 9 // 14 E5|14 67.0 cM // 10544	Dock9	NM_001081039	107.641	88.344	106.473	121.635	110.878	131.429	100.415	121.022	1.20522	0.0341363	0.827949
6750568	NM_009518 // Wnt10a // wingless related MMTV integration site 10a // 1 C3 // 224	Wnt10a	NM_009518	50.0504	58.6033	59.4861	38.2885	56.5122	37.9132	55.8788	43.4511	-1.28602	0.0341787	0.827949
6941031	NM_153400 // P2rx2 // purinergic receptor P2X, ligand-gated ion channel, 2 // 5	P2rx2	NM_153400	43.8328	49.8116	43.5959	50.2708	55.9831	56.0985	45.6588	54.0473	1.18372	0.0342437	0.827949
6791406	NM_008471 // Krt19 // keratin 19 // 11 D|11 58.51 cM // 16669 /// ENSMUST0000000	Krt19	NM_008471	92.7047	71.1899	91.3568	138.293	110.416	122.478	84.4801	123.205	1.4584	0.0342497	0.827949
6879341	NM_178725 // Lrrc4c // leucine rich repeat containing 4C // 2 E1 // 241568 /// E	Lrrc4c	NM_178725	32.0784	31.6137	33.5281	38.2824	36.9635	48.0728	32.3966	40.8216	1.26006	0.034294	0.827949
6837582	NM_009528 // Wnt7b // wingless-related MMTV integration site 7B // 15 E2|15 46.9	Wnt7b	NM_009528	48.0229	53.1626	46.2029	60.8894	53.7577	56.9179	49.0428	57.1143	1.16458	0.0346606	0.835198
6820088	NM_153136 // Nudt18 // nudix (nucleoside diphosphate linked moiety X)-type motif	Nudt18	NM_153136	56.1748	64.8511	69.5467	43.7087	59.3917	46.0577	63.277	49.2643	-1.28444	0.0347119	0.835198
6946412	NM_007407 // Adcyap1r1 // adenylate cyclase activating polypeptide 1 receptor 1	Adcyap1r1	NM_007407	53.7689	53.1641	62.1228	92.8288	74.4552	84.744	56.2083	83.6683	1.48854	0.0347439	0.835198
6833183	NM_009597 // Accn2 // amiloride-sensitive cation channel 2, neuronal // 15 F3 //	Accn2	NM_009597	52.0436	42.2784	47.5176	37.4011	38.4822	39.666	47.11	38.5054	-1.22347	0.0348107	0.835606
6936889	NM_009170 // Shh // sonic hedgehog // 5 B1|5 16.0 cM // 20423 /// ENSMUST0000000	Shh	NM_009170	156.107	177.546	223.68	128.915	107.465	149.495	183.704	127.468	-1.44119	0.0349143	0.836895
6885351	NM_178408 // Arrdc1 // arrestin domain containing 1 // 2 A3 // 215705 /// ENSMUS	Arrdc1	NM_178408	108.321	90.5147	91.2473	114.538	112.462	111.143	96.3572	112.706	1.16967	0.0350242	0.838329
6928716	NM_054098 // Steap4 // STEAP family member 4 // 5 A1 // 117167 /// ENSMUST000001	Steap4	NM_054098	21.308	25.8013	28.472	48.5302	34.0794	24.596	25.015	34.392	1.37485	0.0351429	0.838766
6976237	NM_008278 // Hpgd // hydroxyprostaglandin dehydrogenase 15 (NAD) // 8 B3.2 // 15	Hpgd	NM_008278	269.745	274.363	280.609	317.425	342.433	319.952	274.871	326.414	1.18752	0.035182	0.838766
6836949	NM_173743 // Apol9b // apolipoprotein L 9b // 15 E1 // 71898 /// ENSMUST00000081	Apol9b	NM_173743	47.8916	55.6782	48.8711	27.4493	38.6059	46.6453	50.6988	36.7	-1.38144	0.0351926	0.838766
6871254	NM_019924 // Rps6ka4 // ribosomal protein S6 kinase, polypeptide 4 // 19 A // 56	Rps6ka4	NM_019924	76.7317	67.9565	72.5252	60.2045	64.6788	64.301	72.3153	63.0284	-1.14735	0.0353004	0.839226
6763585	NM_001038619 // Dnm3 // dynamin 3 // 1 H2.1 // 103967 /// NM_172646 // Dnm3 // d	Dnm3	NM_001038619	73.6932	68.9104	77.2225	99.7448	78.5838	87.8043	73.1959	88.2901	1.20622	0.0354638	0.839226
6972329	NM_008554 // Ascl2 // achaete-scute complex homolog 2 (Drosophila) // 7 F5|7 69.	Ascl2	NM_008554	18.5758	22.7047	23.563	16.2171	19.1779	18.816	21.4996	18.0205	-1.19306	0.0354746	0.839226
6980578	NM_009025 // Rasa3 // RAS p21 protein activator 3 // 8 A1.1 // 19414 /// ENSMUST	Rasa3	NM_009025	240.72	172.374	248.445	165.365	188.623	161.924	217.64	171.573	-1.26849	0.0354803	0.839226
6793170	NM_008692 // Nfyc // nuclear transcription factor-Y gamma // 4 D2.2|4 55.0 cM //	Nfyc	NM_008692	97.4196	85.1037	38.1209	152.017	219.992	137.323	68.1169	166.219	2.44021	0.0355081	0.839226
6937051	BC023116 // Cgref1 // cell growth regulator with EF hand domain 1 // 5 B1 // 685	Cgref1	BC023116	54.7414	63.3407	72.5171	51.1138	56.1954	48.4102	63.1171	51.8075	-1.2183	0.0355366	0.839226
6783144	NM_007607 // Car4 // carbonic anhydrase 4 // 11 C // 12351 /// ENSMUST0000010319	Car4	NM_007607	18.7902	22.4672	23.7768	33.8168	25.508	24.3907	21.5713	27.6066	1.27978	0.0355993	0.839226
6933569	NM_001010825 // Ficd // FIC domain containing // 5 F // 231630 /// ENSMUST000000	Ficd	NM_001010825	29.0738	37.8767	42.4623	27.9693	28.8866	26.0845	36.0268	27.6219	-1.30429	0.0356126	0.839226
6967837	NM_007390 // Chrna7 // cholinergic receptor, nicotinic, alpha polypeptide 7 // 7	Chrna7	NM_007390	65.2864	78.5359	76.6907	99.3412	95.9872	104.012	73.2618	99.7262	1.36122	0.0356731	0.839469
6813844	NM_008957 // Ptch1 // patched homolog 1 // 13 B3|13 36.0 cM // 19206 /// ENSMUST	Ptch1	NM_008957	1577.25	1615.32	1402.13	1300.81	1250.77	1362.46	1528.71	1303.88	-1.17242	0.0358555	0.841019
6979687	NM_177279 // 4732415M23Rik // RIKEN cDNA 4732415M23 gene // 8 E1 // 320869 /// E	4732415M23Rik	NM_177279	75.5066	80.8777	94.8983	103.567	93.3042	97.5034	83.3725	98.0347	1.17587	0.0359394	0.841019
6995071	NM_027909 // C2cd2l // C2 calcium-dependent domain containing 2-like // 9 B // 7	C2cd2l	NM_027909	101.101	90.9493	94.3715	105.015	109.655	114.794	95.3817	109.749	1.15063	0.0359734	0.841019
6961766	NM_182782 // Klhl25 // kelch-like 25 (Drosophila) // 7 D2 // 207952 /// NM_02965	Klhl25	NM_182782	88.9899	86.7679	95.5385	75.2151	76.678	79.4425	90.3567	77.092	-1.17206	0.0359788	0.841019
6875988	NM_009442 // Ttf1 // transcription termination factor, RNA polymerase I // 2 A3	Ttf1	NM_009442	144.797	140.462	132.797	172.428	159.374	161.312	139.263	164.272	1.17958	0.0360258	0.841019
6896351	NM_178772 // Aadacl1 // arylacetamide deacetylase-like 1 // 3 A3 // 320024 /// E	Aadacl1	NM_178772	56.0445	48.1829	61.6479	70.3623	64.7932	69.0979	55.0107	68.0423	1.23689	0.0360401	0.841019
6762236	NM_182716 // Nfasc // neurofascin // 1 E4|1 70.0 cM // 269116 /// ENSMUST0000009	Nfasc	NM_182716	54.9695	54.312	52.8558	75.1458	69.3589	74.3711	54.0387	72.9128	1.34927	0.0361526	0.842472
6894313	BC087873 // 4930526D03Rik // RIKEN cDNA 4930526D03 gene // 2 H4 // 277496 /// EN	4930526D03Rik	BC087873	13.4093	18.5696	22.1662	12.7771	15.1394	13.5879	17.6726	13.8006	-1.28057	0.0362796	0.844167
6788815	NM_007437 // Aldh3a2 // aldehyde dehydrogenase family 3, subfamily A2 // 11 B2|1	Aldh3a2	NM_007437	182.057	180.906	172.446	196.802	216.95	218.291	178.418	210.447	1.17951	0.0363261	0.844167
6798403	NM_133762 // Ncapg2 // non-SMC condensin II complex, subunit G2 // 12 F2 // 7604	Ncapg2	NM_133762	139.88	147.241	165.887	120.149	115.028	143.216	150.614	125.556	-1.19957	0.0366455	0.850408
6831511	NM_174991 // Bai1 // brain-specific angiogenesis inhibitor 1 // 15 D3 // 107831	Bai1	NM_174991	56.7312	57.8711	51.9571	46.5597	51.4408	43.1157	55.4594	46.9157	-1.18211	0.0368123	0.853099
6947698	NM_009756 // Bmp10 // bone morphogenetic protein 10 // 6 D2 // 12154 /// ENSMUST	Bmp10	NM_009756	14.9123	20.6383	21.8476	14.0836	16.7345	14.4343	18.8744	15.0398	-1.25497	0.0371595	0.859385
6959578	NM_153577 // AI428936 // expressed sequence AI428936 // 7 B1 // 233066 /// ENSMU	AI428936	NM_153577	309.186	248.152	206.532	331.161	304.845	317.447	251.173	317.636	1.2646	0.0372436	0.859385
6975904	NM_027973 // Mlf1ip // myeloid leukemia factor 1 interacting protein // 8 B2 //	Mlf1ip	NM_027973	94.3814	89.9898	96.8292	80.13	77.13	83.3165	93.6904	80.1522	-1.1689	0.0373593	0.859385
6921067	NM_027278 // 2810432D09Rik // RIKEN cDNA 2810432D09 gene // 4 B1|4 // 69961 ///	2810432D09Rik	NM_027278	77.9718	59.9135	83.5756	66.7881	56.9546	54.4402	73.0884	59.1629	-1.23537	0.0373794	0.859385
6959161	NM_023133 // Rps19 // ribosomal protein S19 // 7 A3 // 20085 /// ENSMUST00000108	Rps19	NM_023133	33.1333	33.0278	29.9759	19.0508	31.4243	21.6839	32.0115	23.502	-1.36208	0.0374184	0.859385
6906980	NM_026822 // Lce1b // late cornified envelope 1B // 3 F1 // 68720 /// ENSMUST000	Lce1b	NM_026822	113.62	153.726	114.757	159.285	169.002	186.263	126.084	171.159	1.35749	0.0374426	0.859385
6802449	NM_009368 // Tgfb3 // transforming growth factor, beta 3 // 12 D2|12 41.0 cM //	Tgfb3	NM_009368	423.354	351.995	376.026	502.34	463.556	457.161	382.665	473.94	1.23852	0.0374752	0.859385
6972970	NM_001033383 // 6430526N21Rik // RIKEN cDNA 6430526N21 gene // 7 A1 // 319748 //	6430526N21Rik	NM_001033383	94.7813	89.9786	65.195	108.102	109.078	102.179	82.2293	106.409	1.29405	0.0374939	0.859385
6910648	NM_012028 // St6galnac5 // ST6 (alpha-N-acetyl-neuraminyl-2,3-beta-galactosyl-1,	St6galnac5	NM_012028	53.5246	54.2022	48.0009	45.2985	43.4779	45.8351	51.833	44.8591	-1.15546	0.0375752	0.860071
6992178	NM_145620 // Rrp9 // RRP9, small subunit (SSU) processome component, homolog (ye	Rrp9	NM_145620	150.627	125.44	132.592	123.714	113.853	105.123	135.817	113.978	-1.19161	0.0378309	0.863932
6870193	NM_025696 // Sorcs3 // sortilin-related VPS10 domain containing receptor 3 // 19	Sorcs3	NM_025696	97.2415	93.4239	86.5433	123.018	97.4554	112.833	92.2956	110.596	1.19828	0.037847	0.863932
6748557	NM_145516 // Plekhb2 // pleckstrin homology domain containing, family B (evectin	Plekhb2	NM_145516	75.9986	73.535	76.925	61.6424	51.3432	73.7208	75.4725	61.5625	-1.22595	0.0379697	0.865555
6782814	NM_139228 // Rhbdl3 // rhomboid, veinlet-like 3 (Drosophila) // 11 B5 // 246104	Rhbdl3	NM_139228	86.6291	97.9165	101.328	76.6158	88.1586	76.1108	95.0787	80.1083	-1.18688	0.0385168	0.876832
6963311	NM_146311 // Olfr510 // olfactory receptor 510 // --- // 258308 /// ENSMUST00000	Olfr510	NM_146311	22.1568	15.5137	17.1099	25.5739	22.5759	26.5015	18.0505	24.8258	1.37535	0.0386917	0.879619
6854463	NM_019731 // Nme4 // non-metastatic cells 4, protein expressed in // 17 B1 // 56	Nme4	NM_019731	229.885	175.721	166.04	165.224	147.314	143.69	188.589	151.792	-1.24242	0.038904	0.883247
6885375	NM_146115 // A830007P12Rik // RIKEN cDNA A830007P12 gene // 2 A3 // 227612 /// B	A830007P12Rik	NM_146115	72.9462	71.8283	70.8605	86.7571	89.8023	84.8769	71.8731	87.1217	1.21216	0.0390217	0.88472
6754671	BC052693 // 2810422O20Rik // RIKEN cDNA 2810422O20 gene // 1 H2.2 // 69962 /// B	2810422O20Rik	BC052693	23.5015	22.2746	25.802	22.7826	16.4068	18.2827	23.815	18.9767	-1.25496	0.0393936	0.891947
6956738	NM_007717 // Cmah // cytidine monophospho-N-acetylneuraminic acid hydroxylase //	Cmah	NM_007717	22.1639	25.2526	24.8332	31.2421	29.3051	26.8466	24.0434	29.0753	1.20929	0.0395493	0.894262
6907255	NM_033596 // Hist2h4 // histone cluster 2, H4 // 3 F1-F2 // 97122 /// BC057955 /	Hist2h4	NM_033596	101.4	47.598	51.8855	36.2928	43.7563	49.0721	63.0315	42.7135	-1.47568	0.0398049	0.895598
6888398	NM_146568 // Olfr1012 // olfactory receptor 1012 // --- // 258561 /// ENSMUST000	Olfr1012	NM_146568	27.5473	44.5601	38.4836	27.8804	30.871	23.6635	36.1494	27.3093	-1.32371	0.039818	0.895598
6914190	NM_021297 // Tlr4 // toll-like receptor 4 // 4 C1|4 33.0 cM // 21898 /// ENSMUST	Tlr4	NM_021297	27.9929	25.219	29.8455	31.8109	33.1793	32.0217	27.6196	32.3318	1.17061	0.0398328	0.895598
6752539	NM_010133 // En1 // engrailed 1 // 1 C2-qter|1 64.1 cM // 13798 /// ENSMUST00000	En1	NM_010133	109.546	110.248	96.5798	87.7617	93.3346	82.7169	105.265	87.8311	-1.1985	0.039861	0.895598
6959223	NM_146184 // B3gnt8 // UDP-GlcNAc:betaGal beta-1,3-N-acetylglucosaminyltransfera	B3gnt8	NM_146184	38.0778	31.6247	36.1725	27.7686	32.2872	25.4402	35.1853	28.3597	-1.24067	0.0398756	0.895598
6961889	NM_026498 // Mrps11 // mitochondrial ribosomal protein S11 // 7 D3 // 67994 ///	Mrps11	NM_026498	182.199	176.001	174.919	141.322	170.845	147.551	177.678	152.727	-1.16337	0.0400416	0.898106
6909260	NM_001080949 // Ttc5 // tetratricopeptide repeat domain 5 // 14 C1 // 219022 ///	Ttc5	NM_001080949	20.9897	29.5335	28.4077	15.2356	21.1514	15.2926	26.0168	17.0174	-1.52883	0.0400945	0.898106
6748841	NM_053257 // Rpl31 // ribosomal protein L31 // 1 B // 114641 /// NM_018775 // Tb	Rpl31	NM_053257	194.3	237.475	311.129	141.957	170.929	182.325	243.04	164.162	-1.48049	0.0401727	0.898656
6930606	NM_178804 // Slit2 // slit homolog 2 (Drosophila) // 5 B3 // 20563 /// ENSMUST00	Slit2	NM_178804	581.151	572.769	605.226	658.532	634.211	759.318	586.221	681.94	1.16328	0.0403979	0.901642
6772594	NM_010848 // Myb // myeloblastosis oncogene // 10 A3|10 16.0 cM // 17863 /// ENS	Myb	NM_010848	74.0363	62.6303	97.9172	120.186	109.741	84.7176	76.8594	103.769	1.35011	0.0404138	0.901642
6854910	NM_130882 // Cyp4f13 // cytochrome P450, family 4, subfamily f, polypeptide 13 /	Cyp4f13	NM_130882	136.819	105.674	130.792	146.414	165.216	138.331	123.661	149.572	1.20953	0.0404855	0.90204
6772802	NM_008813 // Enpp1 // ectonucleotide pyrophosphatase/phosphodiesterase 1 // 10 A	Enpp1	NM_008813	391.826	237.646	677.793	226.851	225.75	301.754	398.145	249.081	-1.59845	0.0406517	0.902287
6925361	NM_011902 // Tekt2 // tektin 2 // 4 D2.2 // 24084 /// ENSMUST00000102616 // Tekt	Tekt2	NM_011902	121.047	117.61	94.9786	134.73	142.318	158.045	110.579	144.711	1.30866	0.0406791	0.902287
6907810	NM_133853 // Magi3 // membrane associated guanylate kinase, WW and PDZ domain co	Magi3	NM_133853	212.026	196.467	207.374	249.589	232.481	240.571	205.185	240.78	1.17347	0.0406927	0.902287
6981870	NM_001040699 // Mtmr7 // myotubularin related protein 7 // 8 B1.2 // 54384 /// N	Mtmr7	NM_001040699	40.3753	34.4542	37.1657	50.5784	42.3744	44.9818	37.2534	45.8532	1.23084	0.0407965	0.902287
6861358	NM_001037859 // Csf1r // colony stimulating factor 1 receptor // 18 D|18 30.0 cM	Csf1r	NM_001037859	68.4615	55.0603	69.6258	76.0723	75.0718	80.6862	64.0253	77.2386	1.20637	0.0408195	0.902287
6827284	NM_011897 // Spry2 // sprouty homolog 2 (Drosophila) // 14 E2.3|14 51.0 cM // 24	Spry2	NM_011897	231.208	188.692	243.251	138.487	156.81	151.822	219.755	148.835	-1.47649	0.0408604	0.902287
6773490	NM_199058 // Gpr6 // G protein-coupled receptor 6 // 10 B2|10 25.0 cM // 140741	Gpr6	NM_199058	23.9772	26.7922	39.5792	19.463	21.8268	22.4398	29.4052	21.2035	-1.38682	0.0408735	0.902287
6836954	NM_001024848 // Apol7b // apolipoprotein L 7b // 15 E1 // 278679 /// NM_00113480	Apol7b	NM_001024848	95.0905	121.877	102.709	116.623	118.782	174.002	105.979	134.08	1.26515	0.0409867	0.903024
6771698	NM_030100 // Wibg // within bgcn homolog (Drosophila) // 10 D3 // 78428 /// BC04	Wibg	NM_030100	136.92	165.342	162.656	114.716	134.476	129.019	154.422	125.789	-1.22762	0.0410528	0.903024
6950718	NM_018779 // Pde3a // phosphodiesterase 3A, cGMP inhibited // 6 G1 // 54611 ///	Pde3a	NM_018779	126.689	100.004	107.233	83.9687	82.9678	107.067	110.754	90.6905	-1.22124	0.0410686	0.903024
6873271	NM_009127 // Scd1 // stearoyl-Coenzyme A desaturase 1 // 19 C3|19 43.0 cM // 202	Scd1	NM_009127	297.965	262.079	281.867	219.28	217.794	266.834	280.25	233.576	-1.19982	0.0411536	0.903707
6880497	NM_011234 // Rad51 // RAD51 homolog (S. cerevisiae) // 2 F1|2 66.8 cM // 19361 /	Rad51	NM_011234	141.287	119.169	151.582	117.579	97.2206	117.29	136.658	110.269	-1.23932	0.0414116	0.905718
6926023	NM_207237 // Man1c1 // mannosidase, alpha, class 1C, member 1 // 4 D3 // 230815	Man1c1	NM_207237	218.705	175.38	170.771	205.67	233.039	236.95	187.104	224.777	1.20135	0.0414362	0.905718
6830505	NM_001037937 // Depdc6 // DEP domain containing 6 // 15 D1|15 6.7 cM // 97998 //	Depdc6	NM_001037937	97.7903	96.6964	98.4091	111.506	111	157.51	97.6291	124.923	1.27956	0.0415406	0.905718
6935577	NM_181730 // Polr1d // polymerase (RNA) I polypeptide D // 5 G3 // 20018 /// NM_	Polr1d	NM_181730	139.456	119.863	173.72	108.559	120.698	113.028	142.667	113.986	-1.25162	0.0416255	0.905718
6850534	NM_013737 // Pla2g7 // phospholipase A2, group VII (platelet-activating factor a	Pla2g7	NM_013737	132.524	117.359	134.358	54.7938	92.5288	106.386	127.847	81.4007	-1.57058	0.041669	0.905718
6807074	NM_011518 // Syk // spleen tyrosine kinase // 13 B-C2|13 37.0 cM // 20963 /// EN	Syk	NM_011518	30.2848	37.9735	34.4628	26.6213	30.8479	30.1405	34.0946	29.1431	-1.16991	0.0416925	0.905718
6919741	NM_177861 // Tmem67 // transmembrane protein 67 // 4 A1 // 329795 /// ENSMUST000	Tmem67	NM_177861	226.84	238.114	231.903	279.809	243.458	278.025	232.24	266.557	1.14776	0.0417514	0.905718
6923284	NM_207685 // Elavl2 // ELAV (embryonic lethal, abnormal vision, Drosophila)-like	Elavl2	NM_207685	66.1001	40.4464	46.3919	100.789	69.1914	75.3064	49.8703	80.68	1.6178	0.0417745	0.905718
6905424	NM_027571 // P2ry12 // purinergic receptor P2Y, G-protein coupled 12 // 3 D // 7	P2ry12	NM_027571	32.4688	38.4942	33.642	40.6682	39.266	42.7585	34.7733	40.8725	1.17539	0.0418295	0.905718
6893635	NM_025983 // Atp5e // ATP synthase, H+ transporting, mitochondrial F1 complex, e	Atp5e	NM_025983	206.527	121.777	159.606	102.451	143.27	121.206	158.927	121.171	-1.3116	0.0419045	0.905718
6838650	NM_133357 // Krt75 // keratin 75 // 15 F2|15 58.75 cM // 109052 /// ENSMUST00000	Krt75	NM_133357	30.0631	43.6715	37.2462	24.5435	35.8607	23.67	36.5683	27.516	-1.32898	0.0419896	0.905718
6790239	NM_172796 // Slfn9 // schlafen 9 // 11 C // 237886 /// NM_181545 // Slfn8 // sch	Slfn9	NM_172796	149.725	161.797	159.858	144.659	128.745	131.245	157.036	134.705	-1.16577	0.0419968	0.905718
6902764	NM_011196 // Ptger3 // prostaglandin E receptor 3 (subtype EP3) // 3 H4|3 82.0 c	Ptger3	NM_011196	36.7028	36.7482	41.2774	31.6037	36.2661	29.3535	38.1841	32.2823	-1.18282	0.0420012	0.905718
6849316	NM_013759 // Sepx1 // selenoprotein X 1 // 17 A3.3|17 10.0 cM // 27361 /// BC090	Sepx1	NM_013759	270.121	180.273	191.021	192.586	147.59	153.889	210.309	163.542	-1.28596	0.042002	0.905718
6781960	NM_028048 // Slc25a35 // solute carrier family 25, member 35 // 11 B3 // 71998 /	Slc25a35	NM_028048	82.2333	74.6251	61.7647	86.8835	89.5934	83.615	72.37	86.6627	1.1975	0.0422006	0.908121
6841410	NM_010581 // Cd47 // CD47 antigen (Rh-related antigen, integrin-associated signa	Cd47	NM_010581	577.413	630.302	656.208	710.184	723.215	701.914	620.432	711.717	1.14713	0.0422218	0.908121
6905746	NM_016753 // Lxn // latexin // 3 E1|3 31.6 cM // 17035 /// ENSMUST00000058981 //	Lxn	NM_016753	465.204	302.42	281.597	267.203	258.76	245.575	340.901	257.024	-1.32633	0.0423851	0.910055
6840400	NM_008235 // Hes1 // hairy and enhancer of split 1 (Drosophila) // 16 B2|16 27.0	Hes1	NM_008235	208.631	180.094	196.866	145.645	160.814	171.909	194.842	159.089	-1.22474	0.0425761	0.910055
6754359	BC055845 // 2810025M15Rik // RIKEN cDNA 2810025M15 gene // 1 H1 // 69953 /// BC0	2810025M15Rik	BC055845	47.5094	62.1172	65.8011	46.7171	45.7164	45.3626	57.9084	45.9286	-1.26083	0.042677	0.910055
6768014	NM_010288 // Gja1 // gap junction protein, alpha 1 // 10 B4|10 29.0 cM // 14609	Gja1	NM_010288	725.414	643.47	754.559	638.229	597.597	581.252	706.213	605.222	-1.16686	0.0427134	0.910055
6901551	NM_001004367 // Cxxc4 // CXXC finger 4 // 3 G3 // 319478 /// ENSMUST00000053048	Cxxc4	NM_001004367	172.992	158.125	135.114	185.965	175.308	191.41	154.611	184.106	1.19076	0.0428555	0.910055
6869021	NM_021525 // Rcl1 // RNA terminal phosphate cyclase-like 1 // 19 C1 // 59028 ///	Rcl1	NM_021525	178.347	161.361	185.177	159.689	141.688	149.007	174.669	149.947	-1.16487	0.042859	0.910055
6865723	NM_177115 // March3 // membrane-associated ring finger (C3HC4) 3 // 18 D2|18 //	March3	NM_177115	38.8629	49.2865	46.5091	53.439	47.1198	64.6528	44.6615	54.6031	1.2226	0.042871	0.910055
6774264	NM_029083 // Ddit4 // DNA-damage-inducible transcript 4 // 10 B3 // 74747 /// EN	Ddit4	NM_029083	314.048	260.878	287.208	279.866	177.855	240.008	286.555	228.603	-1.25351	0.0428917	0.910055
6774995	NR_003644 // 1700049L16Rik // RIKEN cDNA 1700049L16 gene // 10 B5.3 // 108950 //	1700049L16Rik	NR_003644	31.6352	39.4168	35.1231	41.6069	41.278	43.7703	35.2492	42.2041	1.1973	0.0428951	0.910055
6955035	NM_009610 // Actg2 // actin, gamma 2, smooth muscle, enteric // 6 C3|6 34.95 cM	Actg2	NM_009610	48.1789	30.1923	37.9177	24.9312	28.1252	28.4929	38.0654	27.1348	-1.40284	0.0429	0.910055
6995799	NM_145129 // Chrna3 // cholinergic receptor, nicotinic, alpha polypeptide 3 // 9	Chrna3	NM_145129	67.2145	42.6815	68.1022	182.419	90.8	129.369	58.0257	128.922	2.22181	0.0429092	0.910055
6989019	NM_013897 // Timm8b // translocase of inner mitochondrial membrane 8 homolog b (	Timm8b	NM_013897	405.965	495.029	391.465	498.476	645.226	475.78	428.488	534.879	1.2483	0.0430008	0.910203
6787020	NM_026527 // Chac2 // ChaC, cation transport regulator homolog 2 (E. coli) // 11	Chac2	NM_026527	156.893	135.651	144.572	137.417	114.347	114.9	145.447	121.767	-1.19447	0.0430555	0.910203
6900327	NM_007441 // Alx3 // aristaless-like homeobox 3 // 3 F2.3|3 48.8 cM // 11694 ///	Alx3	NM_007441	31.0719	38.9705	37.8854	27.0962	33.5068	27.4482	35.7981	29.2092	-1.22558	0.0432393	0.910203
6789805	NM_177367 // Gemin4 // gem (nuclear organelle) associated protein 4 // 11 B5 //	Gemin4	NM_177367	260.276	240.489	258.382	144.616	268.153	175.09	252.889	189.359	-1.3355	0.0432987	0.910203
6881975	NM_008780 // Pax1 // paired box gene 1 // 2 G2|2 82.0 cM // 18503 /// ENSMUST000	Pax1	NM_008780	87.0541	79.8489	92.7104	58.2029	81.2654	66.4778	86.3767	67.9999	-1.27024	0.0433372	0.910203
6762106	NM_008825 // Pfkfb2 // 6-phosphofructo-2-kinase/fructose-2,6-biphosphatase 2 //	Pfkfb2	NM_008825	127.126	129.878	127.494	165.805	147.631	155.521	128.161	156.143	1.21834	0.0433404	0.910203
6998101	NM_138756 // Slc25a36 // solute carrier family 25, member 36 // 9 E3.3 // 192287	Slc25a36	NM_138756	280.88	296.461	271.25	438.368	314.955	479.957	282.675	404.667	1.43156	0.0433621	0.910203
6962580	NM_028243 // Prcp // prolylcarboxypeptidase (angiotensinase C) // 7 E2 // 72461	Prcp	NM_028243	663.48	725.162	707.933	770.03	826.024	809.485	698.371	801.501	1.14767	0.0434448	0.910203
6843207	NM_080456 // Mrps6 // mitochondrial ribosomal protein S6 // 16 C4 // 121022 ///	Mrps6	NM_080456	201.033	184.696	167.217	170.587	142.557	146.947	183.796	152.885	-1.20218	0.0434781	0.910203
6949283	NM_027920 // March8 // membrane-associated ring finger (C3HC4) 8 // --- // 71779	March8	NM_027920	135.22	122.54	144.711	167.875	147.316	149.565	133.847	154.652	1.15544	0.0434963	0.910203
6792416	NM_025400 // Nat9 // N-acetyltransferase 9 (GCN5-related, putative) // 11 E2 //	Nat9	NM_025400	43.8164	47.4824	42.5404	36.9131	39.2152	35.2382	44.5647	37.0867	-1.20164	0.0435137	0.910203
6998434	NM_207668 // Acpp // acid phosphatase, prostate // 9 F1 // 56318 /// NM_019807 /	Acpp	NM_207668	29.6473	37.3667	26.5835	24.5984	24.2721	27.0551	30.8813	25.2787	-1.22163	0.0437256	0.913469
6832857	NM_178789 // Tmem117 // transmembrane protein 117 // 15 E3 // 320709 /// ENSMUST	Tmem117	NM_178789	38.5022	44.3751	44.1258	47.7921	49.0024	49.812	42.2447	48.8616	1.15663	0.0437789	0.913469
6952659	BC075651 // 2010107G12Rik // RIKEN cDNA 2010107G12 gene // 6 B1 // 243753 /// EN	2010107G12Rik	BC075651	31.5645	37.5919	35.0179	40.0037	39.628	42.2386	34.636	40.6074	1.1724	0.0439557	0.915952
6820085	NM_021877 // Hr // hairless // 14 D2 // 15460 /// ENSMUST00000022691 // Hr // ha	Hr	NM_021877	48.0475	53.466	49.9565	41.2665	46.6783	40.3532	50.4405	42.6774	-1.1819	0.0440072	0.915952
6774197	NM_010100 // Edar // ectodysplasin-A receptor // 10 B3|10 29.0 cM // 13608 /// E	Edar	NM_010100	32.4476	41.3441	40.1136	28.4534	35.1438	27.0718	37.7541	30.0262	-1.25737	0.0442009	0.917223
6833308	NM_019518 // Grasp // GRP1 (general receptor for phosphoinositides 1)-associated	Grasp	NM_019518	269.052	302.808	270.773	195.122	215.381	252.416	280.46	219.723	-1.27642	0.0442756	0.917223
6969968	NM_001001559 // Dub2a // deubiquitinating enzyme 2a // 7 E3 // 384701 /// NM_010	Dub2a	NM_001001559	25.2241	44.3945	55.7407	66.1858	45.4293	112.883	39.6679	69.7553	1.75848	0.0442899	0.917223
6835692	NM_010162 // Ext1 // exostoses (multiple) 1 // 15 C|15 26.55 cM // 14042 /// ENS	Ext1	NM_010162	531.104	526.296	575.088	426.098	459.882	502.486	543.728	461.77	-1.17748	0.0443498	0.917223
6890440	NM_001013829 // Shf // Src homology 2 domain containing F // 2 E5 // 435684 ///	Shf	NM_001013829	62.0431	55.434	61.8649	55.539	45.1001	52.7764	59.6996	50.9415	-1.17193	0.0443916	0.917223
6933625	NM_011854 // Oasl2 // 2'-5' oligoadenylate synthetase-like 2 // 5 F // 23962 ///	Oasl2	NM_011854	29.6385	35.7884	32.8183	36.4539	45.969	45.1352	32.6516	42.2904	1.2952	0.0444648	0.917223
6957444	NM_010648 // Klra3 // killer cell lectin-like receptor, subfamily A, member 3 //	Klra3	NM_010648	17.3546	20.6606	22.8653	14.4794	15.6302	13.0299	20.1641	14.3401	-1.40614	0.0444828	0.917223
7011377	NM_172779 // Ddx26b // DEAD/H (Asp-Glu-Ala-Asp/His) box polypeptide 26B // X A5	Ddx26b	NM_172779	413.668	415.654	403.513	506.202	433.714	499.624	410.91	478.694	1.16496	0.0445063	0.917223
6833232	NM_027334 // Mettl7a1 // methyltransferase like 7A1 // 15 F3 // 70152 /// NM_199	Mettl7a1	NM_027334	49.2076	61.1	45.3729	41.1047	38.9429	44.3604	51.4782	41.4098	-1.24314	0.0446365	0.918778
6763903	NM_025569 // Mgst3 // microsomal glutathione S-transferase 3 // 1 H2 // 66447 //	Mgst3	NM_025569	78.4564	61.4845	66.0451	49.4703	61.6885	58.4103	68.2984	56.2788	-1.21357	0.044723	0.919244
6788160	BC055827 // Olfr1372-ps1 // olfactory receptor 1372, pseudogene 1 // 11 B1.3 //	Olfr1372-ps1	BC055827	23.3322	26.9787	27.8244	35.9844	35.5895	28.6446	25.9697	33.2271	1.27945	0.0447829	0.919244
6836849	NM_058214 // Recql4 // RecQ protein-like 4 // 15 D3 // 79456 /// NM_027122 // Mf	Recql4	NM_058214	66.4358	68.9673	66.4557	58.91	59.8521	59.6967	67.276	59.4848	-1.13098	0.0448238	0.919244
6878053	NM_025866 // Cdca7 // cell division cycle associated 7 // 2 C3 // 66953 /// ENSM	Cdca7	NM_025866	204.74	159.16	170.474	153.966	142.625	139.281	177.105	145.157	-1.2201	0.0449942	0.921611
6942494	NM_018825 // Sh2b2 // SH2B adaptor protein 2 // 5 G1 // 23921 /// ENSMUST0000000	Sh2b2	NM_018825	141.593	136.37	121.14	110.551	119.041	116.763	132.745	115.395	-1.15034	0.0452058	0.922898
6931243	NM_153391 // Wdr19 // WD repeat domain 19 // 5 C3.1 // 213081 /// ENSMUST0000011	Wdr19	NM_153391	149.379	139.16	137.603	179.59	145.762	177.244	141.953	166.789	1.17496	0.0452745	0.922898
6913371	NM_178756 // E130309F12Rik // RIKEN cDNA E130309F12 gene // 4 B1 // 272031 /// E	E130309F12Rik	NM_178756	130.657	110.409	106.519	87.3012	89.5772	80.15	115.395	85.5805	-1.34839	0.0453484	0.922898
6760314	BC052931 // A630001G21Rik // RIKEN cDNA A630001G21 gene // 1 C5 // 319997 /// EN	A630001G21Rik	BC052931	44.0995	64.2596	58.0836	42.587	50.488	41.76	54.8036	44.779	-1.22387	0.045515	0.922898
6798223	NM_177374 // Trmt61a // tRNA methyltransferase 61 homolog A (S. cerevisiae) // 1	Trmt61a	NM_177374	124.275	117.558	117.083	96.8406	103.487	103.006	119.594	101.065	-1.18333	0.0455226	0.922898
6965388	NM_008003 // Fgf15 // fibroblast growth factor 15 // 7 F5 // 14170 /// ENSMUST00	Fgf15	NM_008003	33.9618	39.729	46.0293	42.5356	58.9561	60.6872	39.6014	53.3901	1.34819	0.0455297	0.922898
6951281	NM_010156 // Samd9l // sterile alpha motif domain containing 9-like // 6 A1-A2 /	Samd9l	NM_010156	28.3065	32.9282	34.4208	28.6581	28.2109	23.3817	31.7754	26.6387	-1.19283	0.0455773	0.922898
6767385	NM_138315 // Mical1 // microtubule associated monoxygenase, calponin and LIM dom	Mical1	NM_138315	167.85	145.965	147.666	138.483	123.76	136.776	153.514	132.84	-1.15563	0.045679	0.922898
6891000	NM_178607 // Rnf24 // ring finger protein 24 // 2 F1|2 74.0 cM // 51902 /// NM_0	Rnf24	NM_178607	655.09	742.815	672.253	628.448	574.698	601.596	689.029	601.179	-1.14613	0.0457216	0.922898
7010871	NM_011364 // Sh2d1a // SH2 domain protein 1A // X A5 // 20400 /// ENSMUST0000000	Sh2d1a	NM_011364	23.2947	29.3362	34.2148	19.4209	23.468	21.5357	28.5952	21.4108	-1.33555	0.0457327	0.922898
6941374	NM_030704 // Hspb8 // heat shock protein 8 // 5 F|5 59.0 cM // 80888 /// ENSMUST	Hspb8	NM_030704	181.191	179.204	197.469	124.304	135.806	127.446	185.779	129.095	-1.43908	0.0457366	0.922898
6784244	NM_134024 // Tubg1 // tubulin, gamma 1 // 11 D|11 60.0 cM // 103733 /// NM_13402	Tubg1	NM_134024	700.373	533.927	573.588	522.758	486.764	512.92	598.601	507.252	-1.18009	0.0460968	0.922898
6820325	NM_008879 // Lcp1 // lymphocyte cytosolic protein 1 // 14 D3|14 42.0 cM // 18826	Lcp1	NM_008879	167.143	124.159	166.046	189.253	171.47	192.96	151.042	184.318	1.2203	0.0461682	0.922898
6830506	NM_181277 // Col14a1 // collagen, type XIV, alpha 1 // 15 D // 12818 /// ENSMUST	Col14a1	NM_181277	402.521	345.454	385.656	296.722	289.705	268.478	377.102	284.712	-1.3245	0.0461711	0.922898
6747919	NM_009334 // Tcfap2b // transcription factor AP-2 beta // 1 A2-A4 // 21419 /// N	Tcfap2b	NM_009334	740.877	726.158	589.109	363.505	523.404	682.289	681.802	506.336	-1.34654	0.0462257	0.922898
6772255	NM_001002268 // Gpr126 // G protein-coupled receptor 126 // 10 A2 // 215798 ///	Gpr126	NM_001002268	327.806	289.582	317.537	361.51	336.775	403.532	311.215	366.251	1.17684	0.0462389	0.922898
6807041	NM_011817 // Gadd45g // growth arrest and DNA-damage-inducible 45 gamma // 13 A5	Gadd45g	NM_011817	39.4237	32.4564	37.6169	48.6194	40.5978	43.7621	36.3759	44.2048	1.21522	0.046271	0.922898
6815687	NM_001005868 // Erbb2ip // Erbb2 interacting protein // 13 D1 // 59079 /// NM_02	Erbb2ip	NM_001005868	1261.92	1211.18	1218.17	1433.67	1478.69	1557.05	1230.22	1488.97	1.21028	0.0462889	0.922898
6992221	NM_010489 // Hyal2 // hyaluronoglucosaminidase 2 // 9 F1|9 60.0 cM // 15587 ///	Hyal2	NM_010489	104.98	100.158	92.5788	88.3415	91.2119	79.9286	99.1067	86.3587	-1.14761	0.0462917	0.922898
6754149	NM_008131 // Glul // glutamate-ammonia ligase (glutamine synthetase) // --- // 1	Glul	NM_008131	444.935	451.919	311.872	226.474	269.95	391.283	397.293	288.135	-1.37884	0.0463232	0.922898
6988033	NM_026324 // Kirrel3 // kin of IRRE like 3 (Drosophila) // 9 A4 // 67703 /// ENS	Kirrel3	NM_026324	170.452	156.644	118.858	181.805	187.727	226.511	146.954	197.73	1.34552	0.0463811	0.922898
6983249	NM_010150 // Nr2f6 // nuclear receptor subfamily 2, group F, member 6 // 8 B3.3|	Nr2f6	NM_010150	131.016	118.08	121.225	98.8617	95.1057	115.623	123.319	102.824	-1.19933	0.0464141	0.922898
6849070	NM_009558 // Zfp51 // zinc finger protein 51 // 17 A3.2|17 9.9 cM // 22709 /// X	Zfp51	NM_009558	224.939	129.142	167.845	133.678	99.8929	150.462	169.569	126.185	-1.34382	0.0464573	0.922898
6871270	NM_008020 // Fkbp2 // FK506 binding protein 2 // 19 A // 14227 /// ENSMUST000000	Fkbp2	NM_008020	238.162	156.948	228.749	158.503	169.927	161.606	204.485	163.275	-1.2524	0.0464944	0.922898
6873520	NM_001001738 // Itprip // inositol 1,4,5-triphosphate receptor interacting prote	Itprip	NM_001001738	134.393	150.562	153.745	118.126	133.9	119.479	145.981	123.634	-1.18075	0.0465017	0.922898
6903983	NM_172861 // Slc7a14 // solute carrier family 7 (cationic amino acid transporter	Slc7a14	NM_172861	20.0697	23.2284	23.0843	27.6637	29.2321	24.1821	22.078	26.9415	1.22029	0.046575	0.922898
6903157	NM_053182 // Pag1 // phosphoprotein associated with glycosphingolipid microdomai	Pag1	NM_053182	110.44	108.444	101.236	134.004	116.634	125.508	106.632	125.181	1.17395	0.0465933	0.922898
6806960	NM_008760 // Ogn // osteoglycin // 13 A5 // 18295 /// ENSMUST00000021822 // Ogn	Ogn	NM_008760	2573.83	1982.49	2132.75	2741.22	2918.27	2572.58	2216.09	2740.46	1.2366	0.0465993	0.922898
7014633	NM_001004154 // Rragb // Ras-related GTP binding B // X F3 // 245670 /// NM_0010	Rragb	NM_001004154	74.9663	77.4418	66.123	97.0119	73.5575	98.1741	72.6772	88.8143	1.22204	0.0467463	0.923951
6870065	NM_133694 // Fbxl15 // F-box and leucine-rich repeat protein 15 // 19 D1 // 6843	Fbxl15	NM_133694	53.1785	51.1889	46.9525	60.2985	56.9427	58.8916	50.372	58.6948	1.16522	0.0467628	0.923951
6944380	NM_008591 // Met // met proto-oncogene // 6 4.0 cM // 17295 /// ENSMUST000001154	Met	NM_008591	64.8619	53.1619	65.1919	95.469	68.3737	74.546	60.8034	78.6546	1.29359	0.0468707	0.923956
6826292	NM_021543 // Pcdh8 // protocadherin 8 // 14 D3|14 43.0 cM // 18530 /// NM_001042	Pcdh8	NM_021543	37.5323	37.6305	40.482	34.0854	34.6828	29.6058	38.5244	32.7105	-1.17774	0.0468796	0.923956
6765327	NM_008059 // G0s2 // G0/G1 switch gene 2 // 1 H6|1 104.1 cM // 14373 /// ENSMUST	G0s2	NM_008059	54.4145	68.8288	69.6948	90.6308	67.139	81.9374	63.9091	79.2946	1.24074	0.0469285	0.923956
7019641	NM_010297 // Glra4 // glycine receptor, alpha 4 subunit // X F1|X 56.0 cM // 146	Glra4	NM_010297	23.5462	25.0249	21.0597	25.4364	27.8026	27.3169	23.1516	26.8323	1.15898	0.0470485	0.924755
6803871	NM_027360 // 2010107E04Rik // RIKEN cDNA 2010107E04 gene // 12 F1 // 70257 /// E	2010107E04Rik	NM_027360	264.268	176.742	241.867	142.944	190.631	190.272	224.382	173.079	-1.29641	0.0470794	0.924755
6899626	NM_017395 // Rfx5 // regulatory factor X, 5 (influences HLA class II expression)	Rfx5	NM_017395	219.71	183.667	209.196	272.647	219.64	242.213	203.615	243.877	1.19773	0.0472004	0.925223
6843657	NM_026393 // Nmral1 // NmrA-like family domain containing 1 // 16 A1|16 2.5 cM /	Nmral1	NM_026393	299.051	252.977	319.09	246.638	237.184	251.248	289.011	244.953	-1.17986	0.0472137	0.925223
6988721	NM_001013373 // Tmprss13 // transmembrane protease, serine 13 // 9 A5.2 // 21453	Tmprss13	NM_001013373	34.0183	36.974	36.2598	28.4154	33.0418	30.1873	35.7282	30.4893	-1.17183	0.0473168	0.926161
6864062	NM_001146292 // Brunol4 // bruno-like 4, RNA binding protein (Drosophila) // 18	Brunol4	NM_001146292	47.4353	52.8067	47.6185	58.8402	56.9348	54.7854	49.2254	56.8292	1.15447	0.0474201	0.926342
6922335	NM_011607 // Tnc // tenascin C // 4 C1|4 32.2 cM // 21923 /// ENSMUST00000107379	Tnc	NM_011607	1636.16	1525.11	1576.38	1408.85	1366.43	1291.2	1578.57	1354.65	-1.16536	0.0474367	0.926342
6966164	NM_011885 // Mrps12 // mitochondrial ribosomal protein S12 // 7 A3 // 24030 ///	Mrps12	NM_011885	58.5245	75.0443	62.2585	45.4885	60.6481	45.1098	64.906	49.9264	-1.30004	0.0475704	0.927873
6793961	NM_020557 // Cmpk2 // cytidine monophosphate (UMP-CMP) kinase 2, mitochondrial /	Cmpk2	NM_020557	34.8122	36.2086	36.2666	40.5922	44.3908	38.9635	35.7559	41.2539	1.15376	0.0477076	0.928878
6803132	NM_001082976 // Tc2n // tandem C2 domains, nuclear // 12 F1 // 74413 /// NM_0289	Tc2n	NM_001082976	20.6274	19.8849	23.971	31.0201	29.1007	26.3725	21.4232	28.7671	1.34281	0.0477588	0.928878
6757387	NM_001081079 // Ogfrl1 // opioid growth factor receptor-like 1 // 1 A5 // 70155	Ogfrl1	NM_001081079	79.0887	83.7728	94.1031	76.0144	71.7248	71.2654	85.4294	72.9704	-1.17074	0.0477883	0.928878
6810063	NM_029001 // Elovl7 // ELOVL family member 7, elongation of long chain fatty aci	Elovl7	NM_029001	66.6457	61.2068	64.1137	101.132	63.8772	88.4181	63.9503	82.9707	1.29743	0.0481022	0.933542
6837897	NM_025815 // Cpne8 // copine VIII // 15 F1 // 66871 /// NM_001033851 // Cpne8 //	Cpne8	NM_025815	193.803	223.014	226.18	241.562	253.298	287.652	213.82	260.121	1.21654	0.0481603	0.933542
6854438	NM_133719 // Metrn // meteorin, glial cell differentiation regulator // 17 A3.3	Metrn	NM_133719	73.1959	69.7702	67.2797	55.8564	60.5599	58.3771	70.0401	58.2324	-1.20277	0.0481954	0.933542
6873068	NM_178362 // Sorbs1 // sorbin and SH3 domain containing 1 // 19 C3|19 36.5 cM //	Sorbs1	NM_178362	118.755	93.3294	97.0866	144.078	105.285	129.667	102.473	125.295	1.2227	0.0484188	0.936287
6838303	NM_178114 // Amigo2 // adhesion molecule with Ig like domain 2 // 15 F1 // 10582	Amigo2	NM_178114	100.641	81.6562	91.968	128.869	98.2619	115.273	91.0893	113.436	1.24534	0.0485661	0.936287
6780868	BC095931 // D930048N14Rik // RIKEN cDNA D930048N14 gene // 11 B1.3 // 97775 ///	D930048N14Rik	BC095931	73.4454	75.3434	72.1386	62.1236	68.0489	61.7291	73.6309	63.9034	-1.15222	0.048633	0.936287
6811806	NM_009513 // Nrsn1 // neurensin 1 // 13 A3.1 // 22360 /// ENSMUST00000057866 //	Nrsn1	NM_009513	97.0711	75.7792	57.4514	172.61	109.185	144.153	75.0437	139.536	1.85939	0.0486759	0.936287
6944019	NM_133236 // Glcci1 // glucocorticoid induced transcript 1 // 6 A1 // 170772 ///	Glcci1	NM_133236	61.7968	54.7254	63.0315	86.088	62.3838	68.022	59.7361	71.4861	1.1967	0.048677	0.936287
6784251	NM_019444 // Ramp2 // receptor (calcitonin) activity modifying protein 2 // 11 D	Ramp2	NM_019444	305.212	189.244	193.236	168.76	180.61	179.496	223.48	176.206	-1.26828	0.0487485	0.936287
6815345	NM_010422 // Hexb // hexosaminidase B // 13 D1|13 46.0 cM // 15212 /// ENSMUST00	Hexb	NM_010422	144.92	122.31	139.913	188.544	135.776	170.018	135.357	163.272	1.20622	0.0488352	0.936287
6941845	NM_175520 // Gpr81 // G protein-coupled receptor 81 // 5 F // 243270 /// ENSMUST	Gpr81	NM_175520	27.6018	39.2062	36.3628	23.563	30.5218	27.7068	34.0134	27.1109	-1.2546	0.0488997	0.936287
6957140	NM_013533 // Gpr162 // G protein-coupled receptor 162 // 6 F2|6 60.18 cM // 1478	Gpr162	NM_013533	39.1267	35.3799	34.3879	32.1042	30.446	30.1004	36.242	30.8712	-1.17397	0.0489357	0.936287
6817393	NM_009502 // Vcl // vinculin // 14 A3|14 2.5 cM // 22330 /// ENSMUST00000022369	Vcl	NM_009502	705.333	725.016	735.897	800.346	804.874	890.968	721.972	831.043	1.15107	0.0489842	0.936287
6978386	NM_030198 // Gins3 // GINS complex subunit 3 (Psf3 homolog) // 8 D1 // 78833 ///	Gins3	NM_030198	192.142	211.755	201.499	172.459	161.935	179.988	201.64	171.3	-1.17711	0.0489939	0.936287
6786249	NM_019549 // Plek // pleckstrin // 11 A2|11 6.5 cM // 56193 /// NM_029861 // Cnr	Plek	NM_019549	53.9137	54.5331	59.3312	70.0911	60.8721	70.4902	55.8746	66.9996	1.1991	0.049067	0.936287
6836231	NM_144846 // Fam49b // family with sequence similarity 49, member B // 15 D1 //	Fam49b	NM_144846	357.964	327.18	354.251	297.503	302.816	311.889	346.188	304.011	-1.13873	0.04909	0.936287
6808271	NM_030711 // Erap1 // endoplasmic reticulum aminopeptidase 1 // 13 C1 // 80898 /	Erap1	NM_030711	43.7424	49.1786	44.8274	54.9649	56.0278	52.8287	45.857	54.591	1.19045	0.0491398	0.936287
6992649	NM_026036 // Cmtm6 // CKLF-like MARVEL transmembrane domain containing 6 // 9 F3	Cmtm6	NM_026036	132.808	134.273	153.487	160.853	165.268	160.13	139.881	162.067	1.15861	0.0491753	0.936287
6874085	NM_001114312 // 4930506M07Rik // RIKEN cDNA 4930506M07 gene // 19 D3 // 71653 //	4930506M07Rik	NM_001114312	90.6057	86.925	94.5739	72.8158	75.4286	78.5272	90.6478	75.5547	-1.19976	0.0493257	0.938084
6875964	NM_139197 // Gbgt1 // globoside alpha-1,3-N-acetylgalactosaminyltransferase 1 //	Gbgt1	NM_139197	40.3451	34.972	32.6769	46.1721	54.2985	35.9039	35.8579	44.8162	1.24983	0.0494366	0.939127
6888416	NM_146577 // Olfr1043 // olfactory receptor 1043 // --- // 258570 /// ENSMUST000	Olfr1043	NM_146577	15.0797	17.9673	14.2026	19.7545	23.9622	21.1134	15.6705	21.5402	1.37457	0.0495202	0.939649
6774226	NM_001024911 // Sept10 // septin 10 // 10 B4 // 103080 /// NM_001024910 // Sept1	Sept10	NM_001024911	263.869	254.493	248.185	213.929	216.935	232.51	255.435	220.978	-1.15593	0.0496845	0.939977
6809522	NM_011353 // Serf1 // small EDRK-rich factor 1 // 13 D1|13 53.0 cM // 20365 ///	Serf1	NM_011353	851.115	721.192	614.002	885.078	841.839	859.688	722.333	862.015	1.19338	0.0497045	0.939977
6766060	NM_025799 // Fuca2 // fucosidase, alpha-L- 2, plasma // 10 A2 // 66848 /// ENSMU	Fuca2	NM_025799	176.682	175.051	205.916	227.043	221.355	215.443	185.359	221.23	1.19352	0.0497058	0.939977
6906220	NM_025794 // Etfdh // electron transferring flavoprotein, dehydrogenase // 3 E3|	Etfdh	NM_025794	215.912	234.558	225.865	281.781	238.595	278.114	225.317	265.419	1.17799	0.0498494	0.940265
6785508	NM_001038653 // Slc16a3 // solute carrier family 16 (monocarboxylic acid transpo	Slc16a3	NM_001038653	311.956	289.916	380.059	283.871	258.34	264.602	325.141	268.72	-1.20996	0.0498769	0.940265
6886732	NM_001037099 // Cacnb4 // calcium channel, voltage-dependent, beta 4 subunit //	Cacnb4	NM_001037099	36.2752	33.83	35.939	41.8446	38.003	42.2164	35.3312	40.6423	1.15033	0.0498893	0.940265
