# Supplementary material for: p63 exerts spatio-temporal control of palatal epithelial cell fate to prevent cleft palate
Source: PLoS Genet. 2017 Jun 12;13(6):e1006828. doi: 10.1371/journal.pgen.1006828 (PMC5484519; doi:10.1371/journal.pgen.1006828)
Supplement: S3 Table — (XLSX) [file pgen.1006828.s015.xlsx]

## Sheet: Cell Adhesion (total)
GENBANK_ACCESSION	GENE NAME
NM_007643	CD36 antigen
NM_010581	CD47 antigen (Rh-related antigen, integrin-associated signal transducer)
NM_019397	EGF-like-domain, multiple 6
NM_133743	Ly6/Plaur domain containing 3
NM_022032	PERP, TP53 apoptosis effector
NM_178114	adhesion molecule with Ig like domain 2
NM_177275	adhesion molecule with Ig like domain 3
NM_010590	ajuba
NM_009664	ameloblastin
NM_001008420	cadherin 12
NM_001037809	cadherin 3
NM_021339	cell adhesion molecule-related/down-regulated by oncogenes
BC023116	cell growth regulator with EF hand domain 1
NM_023878	claudin 10
NM_027998	claudin 23
NM_009902	claudin 3
NM_009903	claudin 4
NM_018777	claudin 6
NM_016887	claudin 7
NM_020293	claudin 9
NM_007738	collagen, type VII, alpha 1
NM_181277	collagen, type XIV, alpha 1
NM_001109991	collagen, type XVIII, alpha 1
NM_007882	desmocollin 3
NM_007883	desmoglein 2; similar to Dsg2 protein
NM_030596	desmoglein 3
NM_134448	dystonin; hypothetical protein LOC100047109
NM_198029	fermitin family homolog 1 (Drosophila)
NM_008235	hairy and enhancer of split 1 (Drosophila)
NM_013565	integrin alpha 3
NM_001005608	integrin beta 4
NM_010493	intercellular adhesion molecule 1
NM_010593	junction plakoglobin
NM_010648	killer cell lectin-like receptor, subfamily A, member 3
NM_008484	laminin, beta 3
NM_010703	lymphoid enhancer binding factor 1
NM_080457	mucin 4
NM_013591	mucosal vascular addressin cell adhesion molecule 1
NM_033525	nephronectin
NM_182716	neurofascin
NM_001039094	neuronal growth regulator 1
NM_019645	plakophilin 1
NM_026163	plakophilin 2
NM_019762	plakophilin 3
NM_019549	pleckstrin
NM_021424	poliovirus receptor-related 1
NM_021543	protocadherin 8
NM_053138	protocadherin beta 13
NM_172800	sidekick homolog 2 (chicken)
NM_053131	similar to protocadherin beta 6; protocadherin beta 6
NM_178362	sorbin and SH3 domain containing 1
NM_133903	spondin 2, extracellular matrix protein
NM_138744	synovial sarcoma, X breakpoint 2 interacting protein
NM_011607	tenascin C
NM_011580	thrombospondin 1; similar to thrombospondin 1
NM_009502	vinculin
NM_009528	wingless-related MMTV integration site 7B

## Sheet: Upregulated
GENBANK_ACCESSION	GENE NAME
NM_007643	CD36 antigen
NM_010581	CD47 antigen (Rh-related antigen, integrin-associated signal transducer)
NM_019397	EGF-like-domain, multiple 6
NM_178114	adhesion molecule with Ig like domain 2
NM_009664	ameloblastin
NM_021339	cell adhesion molecule-related/down-regulated by oncogenes
NM_023878	claudin 10
NM_027998	claudin 23
NM_009902	claudin 3
NM_009903	claudin 4
NM_018777	claudin 6
NM_016887	claudin 7
NM_020293	claudin 9
NM_080457	mucin 4
NM_033525	nephronectin
NM_182716	neurofascin
NM_001039094	neuronal growth regulator 1
NM_026163	plakophilin 2
NM_019549	pleckstrin
NM_053131	similar to protocadherin beta 6; protocadherin beta 6
NM_178362	sorbin and SH3 domain containing 1
NM_138744	synovial sarcoma, X breakpoint 2 interacting protein
NM_011580	thrombospondin 1; similar to thrombospondin 1
NM_009502	vinculin
NM_009528	wingless-related MMTV integration site 7B

## Sheet: Downregulated
GENBANK_ACCESSION	GENE NAME
NM_133743	Ly6/Plaur domain containing 3
NM_022032	PERP, TP53 apoptosis effector
NM_177275	adhesion molecule with Ig like domain 3
NM_010590	ajuba
NM_001008420	cadherin 12
NM_001037809	cadherin 3
BC023116	cell growth regulator with EF hand domain 1
NM_007738	collagen, type VII, alpha 1
NM_181277	collagen, type XIV, alpha 1
NM_001109991	collagen, type XVIII, alpha 1
NM_007882	desmocollin 3
NM_007883	desmoglein 2; similar to Dsg2 protein
NM_030596	desmoglein 3
NM_134448	dystonin; hypothetical protein LOC100047109
NM_198029	fermitin family homolog 1 (Drosophila)
NM_008235	hairy and enhancer of split 1 (Drosophila)
NM_013565	integrin alpha 3
NM_001005608	integrin beta 4
NM_010493	intercellular adhesion molecule 1
NM_010593	junction plakoglobin
NM_010648	killer cell lectin-like receptor, subfamily A, member 3
NM_008484	laminin, beta 3
NM_010703	lymphoid enhancer binding factor 1
NM_013591	mucosal vascular addressin cell adhesion molecule 1
NM_019645	plakophilin 1
NM_019762	plakophilin 3
NM_021424	poliovirus receptor-related 1
NM_021543	protocadherin 8
NM_053138	protocadherin beta 13
NM_172800	sidekick homolog 2 (chicken)
NM_133903	spondin 2, extracellular matrix protein
NM_011607	tenascin C
