# Supplementary material for: p63 exerts spatio-temporal control of palatal epithelial cell fate to prevent cleft palate
Source: PLoS Genet. 2017 Jun 12;13(6):e1006828. doi: 10.1371/journal.pgen.1006828 (PMC5484519; doi:10.1371/journal.pgen.1006828)
Supplement: S5 Table — (XLSX) [file pgen.1006828.s017.xlsx]

## Sheet: Diammetrically expressed genes
						P63 E14 null array			Krt5-tTA;pTRE-∆Np63α			Diametric ( E14 null vs K5)
Gene Symbol	Current Symbol	MGI	RefSeq	Entrez Gene ID		FC	P value		FC	P value		Diametric
Krt5	Krt5	MGI:96702	NM_027011	110308		-11.4224	3.85137e-12		1.90567	5.05087e-05
Serpinb5	Serpinb5	MGI:109579	NM_009257	20724		-5.83008	2.67384e-10		1.7749	4.94796e-05
Dsc3	Dsc3	MGI:1194993	NM_007882	13507		-4.3429	1.40895e-11		1.27337	0.0209722
Perp	Perp	MGI:1929938	NM_022032	64058		-3.31062	5.02765e-06		1.21978	0.0245403
Pkp1	Pkp1	MGI:1328359	NM_019645	18772		-2.56696	8.62966e-08		1.77645	0.000509646
Zfp750	Zfp750	MGI:2442210	NM_178763	319530		-2.21418	1.35909e-06		1.51553	0.000694235
Jag2	Jag2	MGI:1098270	NM_010588	16450		-1.87297	7.0958e-06		1.32492	0.00125553
Galntl4	Galnt18	MGI:2446239	NM_173739	233733		-1.82944	3.74413e-05		1.22626	0.00804304
Crtac1	Crtac1	MGI:1920082	NM_145123	72832		-1.79156	9.07845e-06		1.19031	0.0264646
Slc7a10	Slc7a10	MGI:1858261	NM_017394	53896		-1.76892	0.000217668		1.2491	0.0156493
Col7a1	Col7a1	MGI:88462	NM_007738	12836		-1.75723	1.1525e-05		1.43677	0.000199736
Kcnh1	Kcnh1	MGI:1341721	NM_010600	16510		-1.74196	0.00318196		1.3018	0.0166432
Trp63	Trp63	MGI:1330810	NM_001127259	22061		-1.72111	1.08431e-05		2.13112	1.24926e-05
Adrb1	Adrb1	MGI:87937	NM_007419	11554		-1.62981	0.00204015		1.39585	0.000322874
Sh3rf2	Sh3rf2	MGI:2444628	NM_001146299	269016		-1.61366	3.75471e-05		1.38753	0.00134928
Fzd10	Fzd10	MGI:2136761	NM_175284	93897		-1.56322	5.89994e-05		1.69304	0.00073209
Gyltl1b	Gyltl1b	MGI:2443769	NM_172670	228366		-1.56152	4.19767e-05		1.5951	0.00199463
Olfr609	Olfr609	MGI:3030443	ENSMUST00000055787	259086		-1.54073	0.0313912		1.4543	0.0328989
Fxyd3	Fxyd3	MGI:107497	NM_008557	17178		-1.53175	0.00117096		1.23099	0.0406091
Pvrl1	Pvrl1	MGI:1926483	NM_021424	58235		-1.51389	0.00030155		1.19186	0.00974798
Trp73	Trp73	MGI:1336991	NM_011642	22062		-1.51075	0.000226777		1.72972	0.000220606
Ankrd6	Ankrd6	MGI:2154278	NM_001012450	140577		-1.50285	0.00024062		1.19114	0.0225727
Bmp7	Bmp7	MGI:103302	NM_007557	12162		-1.49669	0.00125326		1.13243	0.0446137
Vstm2a	Vstm2a	MGI:2384826	NM_145967	211739		-1.49456	0.0280872		1.26211	0.037658
Tmem150c	Tmem150c	MGI:3041258	BC055321	231503		-1.48793	0.000139563		1.30862	0.0431561
Kremen2	Kremen2	MGI:1920266	NM_028416	73016		-1.4811	0.00192526		1.58456	0.000254193
Sult5a1	Sult5a1	MGI:1931463	NM_020564	57429		-1.46319	0.00125307		1.3351	0.0029186
Slc7a5	Slc7a5	MGI:1298205	NM_011404	20539		-1.45953	4.37696e-05		1.39881	0.000684006
Pcp4l1	Pcp4l1	MGI:1913675	NM_025557	66425		-1.446	0.0109375		1.20388	0.0373677
Gjb6	Gjb6	MGI:107588	NM_001010937	14623		-1.44294	0.0172112		1.44601	0.00854706
Wnt4	Wnt4	MGI:98957	NM_009523	22417		-1.43656	0.00250983		1.39233	0.000860041
Krtap1-5	Krtap1-5	MGI:1916914	NM_027157	69664		-1.42933	0.0339915		1.88933	0.0138739
Mfsd2a	Mfsd2a	MGI:1923824	NM_029662	76574		-1.41655	0.000130535		1.39993	0.00133882
Olfr96	Olfr96	MGI:2177479	NM_146514	258507		-1.41338	0.0308083		1.65111	0.00243954
Plek2	Plek2	MGI:1351466	NM_013738	27260		-1.40678	0.00836141		1.29697	0.0249434
Klra3	Klra3	MGI:101905	NM_010648	16634		-1.40614	0.0444828		1.39774	0.0424155
Fabp5	Fabp5	MGI:101790	NM_010634	16592		-1.40352	0.0280269		1.47616	0.0132606
Trh	Trh	MGI:98823	NM_009426	22044		-1.39185	0.02903		1.41802	0.0099892
Cyp27a1	Cyp27a1	MGI:88594	NM_024264	104086		-1.39011	0.0199861		1.20328	0.0242962
Apol9b	Apol9b	MGI:1919148	NM_173743	71898		-1.38144	0.0351926		1.98859	0.0171704
Glul	Glul	MGI:95739	NM_008131	14645		-1.37884	0.0463232		1.40318	0.000785548
Slc2a12	Slc2a12	MGI:3052471	NM_178934	353169		-1.3758	0.00299045		1.2801	0.00546454
Diras2	Diras2	MGI:1915453	NM_001024474	68203		-1.37381	0.0166721		1.33451	0.0194739
Plcd3	Plcd3	MGI:107451	NM_152813	72469		-1.3661	0.000247161		1.1693	0.0196019
Notch1	Notch1	MGI:97363	NM_008714	18128		-1.36428	0.00027573		1.32013	0.000565565
Lad1	Lad1	MGI:109343	NM_133664	16763		-1.36365	0.00452988		1.37924	0.00214786
Rps19	Rps19	MGI:1333780	NM_023133	20085		-1.36208	0.0374184		1.21093	0.0485936
Ripk4	Ripk4	MGI:1919638	NM_023663	72388		-1.36051	0.00111746		1.43327	0.00216437
Kcnv1	Kcnv1	MGI:1914748	NM_026200	67498		-1.36031	0.00394132		1.39271	0.00139445
Tril	Tril	MGI:1914123	BC043099	66873		-1.3518	0.00665434		1.15593	0.0416234
Adora2b	Adora2b	MGI:99403	NM_007413	11541		-1.34649	0.00696791		1.14773	0.0225633
Rnf144b	Rnf144b	MGI:2384986	NM_146042	218215		-1.3405	0.00822651		1.29295	0.00717834
Wnt6	Wnt6	MGI:98960	NM_009526	22420		-1.33654	0.00580555		1.31408	0.00348567
Sh2d1a	Sh2d1a	MGI:1328352	NM_011364	20400		-1.33555	0.0457327		1.17503	0.0381971
Olfr1012	Olfr1012	MGI:3030846	NM_146568	258561		-1.32371	0.039818		1.42036	0.00697719
Btbd11	Btbd11	MGI:1921257	NM_028709	74007		-1.32017	0.00709387		1.19062	0.0114187
Mab21l3	Mab21l3	MGI:2446273	NM_172295	242125		-1.31902	0.0055932		1.32678	0.00138588
Papln	Papln	MGI:2386139	NM_130887	170721		-1.31895	0.00155171		1.25951	0.0012535
Madcam1	Madcam1	MGI:103579	NM_013591	17123		-1.3137	0.0228968		1.19601	0.0164258
Rab38	Rab38	MGI:1919683	NM_028238	72433		-1.31105	0.0156502		1.22519	0.017018
Mreg	Mreg	MGI:2151839	NM_001005423	381269		-1.31056	0.0013465		1.38806	0.000101296
Wnt10b	Wnt10b	MGI:108061	NM_011718	22410		-1.30715	0.0183393		1.33344	0.00104689
Map6d1	Map6d1	MGI:3607784	NM_198599	208158		-1.3021	0.0306903		1.29993	0.0299371
Gng13	Gng13	MGI:1925616	NM_022422	64337		-1.30181	0.0250429		1.45985	0.0220002
Olfr488	Olfr488	MGI:3030322	NM_146732	258727		-1.30074	0.0326502		1.81795	0.000160675
Lgals7	Lgals7	MGI:1316742	NM_008496	16858		-1.30004	0.0162028		1.43578	0.000352069
Mrps12	Mrps12	MGI:1346333	NM_011885	24030		-1.30004	0.0475704		1.21534	0.0173362
Mall	Mall	MGI:2385152	NM_145532	228576		-1.29977	0.0148364		1.20875	0.0447276
2900026A02Rik	2900026A02Rik	MGI:1920194	NM_172884	243219		-1.29583	0.00606227		1.14973	0.0390453
Tmc7	Tmc7	MGI:2443317	NM_172476	209760		-1.29469	0.00378829		1.17714	0.00987797
Bcl11b	Bcl11b	MGI:1929913	NM_001079883	58208		-1.29181	0.0167014		1.2543	0.00557336
Col18a1	Col18a1	MGI:88451	NM_001109991	12822		-1.28715	0.00969735		1.23118	0.00405383
Wnt10a	Wnt10a	MGI:108071	NM_009518	22409		-1.28602	0.0341787		1.30806	0.0120427
Nudt18	Nudt18	MGI:2385853	NM_153136	213484		-1.28444	0.0347119		1.24289	0.0174197
Zfp385a	Zfp385a	MGI:1352495	NM_013866	29813		-1.27259	0.0217925		1.35053	0.0089391
Ung	Ung	MGI:109352	NM_001040691	22256		-1.27209	0.0221364		1.12195	0.048248
Lypd3	Lypd3	MGI:1919684	NM_133743	72434		-1.27083	0.00665848		1.33263	0.02507
Pde10a	Pde10a	MGI:1345143	NM_011866	23984		-1.26722	0.00544358		1.38744	0.000753247
Olfr463	Olfr463	MGI:3030297	NM_146413	258408		-1.26306	0.0320013		1.33161	0.0261849
Mapkapk3	Mapkapk3	MGI:2143163	NM_178907	102626		-1.25991	0.00309349		1.25935	0.0194388
Ccdc12	Ccdc12	MGI:1919904	NM_028312	72654		-1.25867	0.00904914		1.45858	0.00652993
Zfp64	Zfp64	MGI:107342	NM_009564	22722		-1.25739	0.00191265		1.17252	0.0228959
Edar	Edar	MGI:1343498	NM_010100	13608		-1.25737	0.0442009		1.23458	0.0365624
Gpr81	Hcar1	MGI:2441671	NM_175520	243270		-1.2546	0.0488997		1.41401	0.0182628
Egfr	Egfr	MGI:95294	NM_207655	13649		-1.25043	0.00729219		1.14427	0.040947
Cth	Cth	MGI:1339968	NM_145953	107869		-1.25024	0.013253		1.25837	0.0150001
Nrarp	Nrarp	MGI:1914372	NM_025980	67122		-1.24276	0.0158736		1.28148	0.0018814
Fam83h	Fam83h	MGI:2145900	NM_134087	105732		-1.23794	0.0182644		1.18223	0.0143312
Gatsl3	Gatsl3	MGI:1919212	BC039988	71962		-1.23693	0.0306866		1.47301	0.000384976
Fam83f	Fam83f	MGI:2146227	NM_145986	213956		-1.23656	0.0324078		1.45443	0.00327006
Bmp3	Bmp3	MGI:88179	NM_173404	110075		-1.23617	0.0250373		1.20249	0.0324742
Kcnmb4	Kcnmb4	MGI:1913272	NM_021452	58802		-1.23317	0.0176563		1.12377	0.04814
Enho	Enho	MGI:1916888	NM_027147	69638		-1.22246	0.0184639		1.28992	0.0397772
Pde3a	Pde3a	MGI:1860764	NM_018779	54611		-1.22124	0.0410686		1.20061	0.0215684
Tnfrsf19	Tnfrsf19	MGI:1352474	NM_013869	29820		-1.21401	0.0245612		1.35346	0.00391538
Pkp3	Pkp3	MGI:1891830	NM_019762	56460		-1.19958	0.015966		1.29486	0.00063704
Rhbdl1	Rhbdl1	MGI:2384891	NM_144816	214951		-1.19599	0.0312475		1.24776	0.0130507
Slc1a4	Slc1a4	MGI:2135601	NM_018861	55963		-1.19565	0.0187932		1.30544	0.000527972
Rhbdl3	Rhbdl3	MGI:2179276	NM_139228	246104		-1.18688	0.0385168		1.2015	0.0222383
Bai1	Adgrb1	MGI:1933736	NM_174991	107831		-1.18211	0.0368123		1.31657	0.00128971
Hr	Hr	MGI:96223	NM_021877	15460		-1.1819	0.0440072		1.14898	0.0261219
Gpr162	Gpr162	MGI:1315214	NM_013533	14788		-1.17397	0.0489357		1.20727	0.0191438
1110012J17Rik	Mtcl1	MGI:1915867	NM_001114098	68617		-1.17281	0.0256988		1.26106	0.00398001
St6galnac5	St6galnac5	MGI:1349471	NM_012028	26938		-1.15546	0.0375752		1.2573	0.00139568
