# Supplementary material for: p63 exerts spatio-temporal control of palatal epithelial cell fate to prevent cleft palate
Source: PLoS Genet. 2017 Jun 12;13(6):e1006828. doi: 10.1371/journal.pgen.1006828 (PMC5484519; doi:10.1371/journal.pgen.1006828)
Supplement: S6 Table — (XLSX) [file pgen.1006828.s018.xlsx]

## Sheet: ChIP qPCR
	Forward	Reverse
Cdh3	CAAGCAGAGTGGGTGTTTGA	CAGGAAGCAGAACACAACCA
Col17a1	CTTCCTGTTCTGCGCCATA	ACCTCTGCTTGGCTTCACAT
Col7a1	TCCAAACAGTTCCCAACTCC	AGCCTGTCCTTTCATGCTCT
Dsp	AAGCGAGCCTGCTTGTACTC	AACCACTCCCAAATGACGAC
Fermt1	TCCTATCTCTCTGCGCCTTC	CTTCCACCCAGCTGAAGTTT
Fgf20	CCAATAGGGTCAGCCTGGTA	TCTGTTTTCTGCCTTGCTCA
Gja1	GCCCGGACTTGTAGTGACTT	CTTTAAGACGGACCCCCTTC
Grhl3	CCAGGGAAACAGTCAGCTCT	TCACACGGCAATTTGTAAGG
Irf6 (oeak 229)	AACGAGAGGGAAATGGTCAC	TAGCAACCTGTCCTCCCTTC
Itgb4	CACCCTCTCCTCTGTGGTTC	TGAAAGGCAGGAGGTGTGT
Jag2	GGACATGCAGTGTGTTTGCT	CGTTCCTTTGGTCCTGATGT
Jub	AGCAGGAAAAGGGTTAGCATC	CTCAGAAATGAGGCCAGGTT
Jup	GGAAGGATTGGAGCTTCTGA	CGTGCTGTGGCTTGTTACAT
Krt14	AACTGCTCCCAGAAAGGACA	GTTTTTAAGCCCTGGTGTGG
Krt5	TCAGCAGGAACATGTTGAGAA	TGGGCCAGAGATAGAGGAAA
Krt5	TTTCGTTGCCCCTAATTGTC	CACATGGCAAGTCTCAGCAT
Lamb3	AGGCTGAGACACCAAATGCT	AAGAGGGATAGGCTGCACTG
lef1	TTCCCTGAAGGACTGAAGGA	GGGTTTTAGGCAAGTGGAGA
Lpar6	ACTGGGTTGAAGCCTTCCTT	TGTGAGATGGGCTGTCTCTG
Mapkapk2	AAACACCCTCGCCACACTAC	GTTGAGCCTCAGTCCTTTGC
myoglobin (negative control)	GGGTCTCTTCCTCTTACCCGAT	ACCTTGCTGGCCATGGAC
Notch1	AAACCCTCGTCACTTTCAGG	ACAGGGTCTCTGGGCTGATA
P63	CGCTGCTTGTCAGGTATGAG	AAGCATCCCCAATTTCTACG
P63	GCCCCATCCCATACAGAAT	TGTGTCTTCAGGCAAAGTGG
P73	CCCGTCTCTGTAGGTTCTGC	GGGATGAAGGGAATCATGTC
Pdgfa	CTGGAGCTCACCTCAGGAAC	CAGGGCCTGTCTACAAGGAG
Perp	TTAGCTTGCAGAGGCAGGA	GGAAATGGCACTGTGTGTGT
Pkp1	AAGACTTTCCCAGACCCGTAA	GGGAGGTTTTATCAGGCTCA
Pkp3	CAGCATGCTAGCCTACCTGA	TAGAGAAAGCGGGGAGACTG
Ppmf1	CCAGCTGTCTCAGCACATTC	CCGGGAGGTCTATCTTCACA
Pvrl1 (intragenic)	GCGAGGCTCCTGATAGACTC	AGCAGCGTCACAGTTTCAAG
Pvrl1 (-25kb)	GCTGTCAGAGTGAGCCAAGA	AGGTTCCTGAGGCACATACC
Pvrl1 (45kb)	TCAGGAAGACAGGGAGGCTA	ACCTCTGCATGGATGTTTCA
Serpinb5	TCCACCAACAGAACCTTCCT	AGACATGATTCAGGCCCAAC
Sfn	CCGCAACTTCTTCGTCTTTT	CCAATCACTGGACGGACTCT
Sh3rf2	AAACTCCTAAGAGCCGCACA	CAATCCCAGGCTACATGCTT
Ston2	GCTGCCTGTGAGCTCTTCTT	TCACATCCAGCTGCTGTTTC
Tcfap2a (-21kb)	CTGAGCCCTCCCTAGATGTG	CATTCCCTGCTTTCTTCCAG
Tcfap2a (+8kb)	GCCTGTAAGGACATGCTTGG	TCCTTTTGTTGCAGCACGTA
Tcfap2a (+15kb)	TTCTTGCCACTTGCTCATTG	AGGGACTTTGGGTACGTGTG
Tmc7	GCCTGTAGAGTCTGCACCAA	CTGGCTGCCCAGAGAGTAAA
Fgfr2 (peak 15)	AAAATGAGTCCAGGCTGGTG	ACGGCACCCATTATGTGTTT
Fgfr2 (peak 54 )	TGCAGATGATAGGCACCTTG	GGCGATTAGCTGTCATCCAT

## Sheet: RT-PCR
	Forward	Reverse
B-Actin	CTAAGGCCAACCGTGAAAAGAT	GCCTGGATGGCTACGTACATG
Cdh3	TGGAGGTGGAAGGAACTGAC	GGACGAATATTGGTGGCATC
Col17a1	TCTCGCTTGCTTTTCTTGGT	GAGAGGGTGTCTGCCTGAAG
Col7a1	TGCTCTCCTCTCTCTCCAGG	AAGGGCTTCAGGGTCAGAA
Fermt1	TTCGCCAATATGAAGCAGTG	TGCACTTAGGCAGGTGAATG
fgfr2	TGGGCTGCCCTACCTCAAG	GCACTTCTGCATTGGAGCTATTT
Grhl3	TGGCCTACCTCAACAAGGGT	ACCACGCTCTTGACTTTGCT
Itgb4	AGGCTGGCACTCAGCATT	GCCCAAGTCCGAGGTAGTCT
Jag2	CGACACCCGCTCAATCAG	CGTCGTCATTCCCTTTCAGT
Jub	CCTTTGTTGCACTTGATACAGG	AGTCTCCTGGTCCCTTCGTT
Jup	TATACACAAGGGGTGCCACA	GAACTGTCCTCGCCTGAGAC
Krt5	CACAAACTCATTCTCAGCCG	CAGAGCTGAGGAACATGCAG
Krt14	CAGCTCAGCATGAAAGCATC	GGATGACTGAGAGCCAGAGG
Lamb3	TGGAGTCACACTTGCAGCAT	TCAGCTTCTTCGAGCCTCAT
Lef1	CTCGTCGCTGTAGGTGATGA	AAATGGGTCCCTTTCTCCAC
Pdgfa	CCCTGAGGGATGGTACTGAA	ATCAACTCCCGGGGTATCTC
Perp	GGCGAAGAACGAGAGAATGA	TGCCAGAGCCTCATGGAGTA
Pkp1	TGGCTATAGGAGCTGAAGCG	CTTCTCCAAGTTCCAGGCAG
Pkp3	GTGGTCACTGGAGGACAGGT	ATTTTTGAGCTGTTGCGGAC
Ppm1f	TTGGAGACTCCCAGGTGATC	CCCGTTGACTCTCCAACAGT
Pvrl-1	TGCAGTACCACATCTGTGCC	CTTGACCGCCTTCTTCCTC
Pvrl-4	TAGAAGCAGGGCAGTTTTGC	TGTTCCTGGCATCGTTTACA
Sfn	CTCTCCATGACTGCGAGGAT	CCAAAAGGCAGAGCCAGAG

## Sheet: genotyping
p63 BalbC Forward	GGTGCTTTGAGGCCCGGATC
p63 BalbC Null	GAAAGCGAAGGAGCAAAGCTG
p63 BalbC Reverse	TTCTCAGATGGTACCGCTCC
Tgfb3 Forward	TGGGAGTCATGGCTGTAACT
Tgfb3 Reverse	CACTCACACTGGCAAGTAGT
Tgbf3 Neo	CTGCATCTGCGTGTTCGAAT
pTRE-∆Np63α Forward	TCCTAGGCCTGTACGGAAGTG
pTRE-∆Np63α Reverse	GTTCAGGAGCCCCAGGTTCGTG
Krt5-tTA Forward	CTACATCCTGGTCATCATCCTGCC
Krt5-tTA Reverse	GATTCCGACCTCATTAAGCAGCTC
K17 GFP F	ACGTAAACGGCCACAAGTCC
K17 GFP R	ATGGCGGACTTGAAGAAGTC
